# Supplementary material for: The effects of external cues on cross-border e-commerce product sales: An application of the elaboration likelihood model
Source: PLoS One. 2023 Nov 9;18(11):e0293462. doi: 10.1371/journal.pone.0293462 (PMC10635476; doi:10.1371/journal.pone.0293462)
Supplement: S1 Data — (XLSX) [file pone.0293462.s001.xlsx]

## Sheet: collated research data
Price	Product Title Length	Source Credibility	Sales	Brand	Logistic Speed	Price Discount	Transport Costs	After-sales Service	Collections	Additional Comments	Picture Comments	Product Type
4.55388	3.4012	1	10.309	1	1	1	1	1	10.148	5.03044	5.90808	1
4.59512	3.58352	1	8.69951	1	1	0	1	1	9.86921	5.62762	6.88038	1
5.56068	3.61092	1	8.51719	1	1	1	1	1	12.0632	6.49527	6.4599	1
4.91998	3.49651	1	8.51719	0	1	1	1	0	9.52617	3.85015	4.00733	1
4.59512	3.4012	1	7.6009	0	1	1	1	1	11.6617	5.70044	6.14633	1
3.73767	3.43399	1	8.51719	1	1	1	1	0	10.3998	5.73334	6.10925	1
4.48864	3.58352	1	6.39693	0	1	1	1	1	12.1283	6.10479	6.39693	1
4.00733	3.49651	1	8.9872	0	1	1	1	0	10.6758	6.14204	6.28227	1
4.48864	3.68888	1	6.90776	0	1	1	1	1	12.5784	5.88053	6.2804	1
5.45959	3.3673	1	6.55108	1	1	1	1	1	10.7918	3.58352	3.98898	1
3.89182	3.46574	1	9.90349	1	1	1	1	1	11.5894	5.74939	6.41346	1
4.44265	3.46574	1	8.00637	0	1	1	1	1	11.9723	5.63479	6.05444	1
4.85981	3.52636	1	9.21034	1	1	1	1	1	11.1427	5.52545	6.24998	1
7.08924	3.58352	1	5.99146	0	1	1	0	1	10.1819	3.91202	4.39445	1
6.54103	3.55535	1	8.00637	1	1	1	1	1	11.8045	5.80212	5.82008	1
4.07754	3.46574	1	6.55108	0	1	1	0	1	11.967	4.63683	5.49794	1
4.55388	3.49651	1	8.00637	1	1	1	1	1	10.4775	5.20401	5.66296	1
4.93447	3.3322	1	7.6009	0	1	1	1	1	10.4121	5.15906	5.62762	1
4.64439	3.63759	1	6.90776	1	1	1	1	1	10.8482	4.40672	5.51343	1
5.00395	3.66356	1	8.00637	0	1	1	1	0	11.9029	6.14204	6.34739	1
5.58725	3.4012	1	7.6009	1	1	1	1	1	11.485	5.18178	5.68358	1
4.23425	3.4012	0	8.29405	1	1	1	1	1	11.0784	6.36303	7.68662	1
4.31749	3.58352	1	8.9872	1	1	1	1	1	8.88406	4.38203	5.01064	1
4.74493	3.49651	1	6.90776	0	1	1	0	0	11.8257	4.8828	5.62402	1
3.89182	3.49651	0	6.90776	1	1	1	1	0	9.82542	5.25227	6.85751	1
4.23411	3.49651	1	6.90776	1	1	1	0	1	10.5558	4.70953	5.54518	1
4.93447	3.58352	1	6.21461	0	1	1	1	1	10.2811	4.35671	4.72739	1
4.94164	3.49651	1	6.90776	1	1	1	1	1	10.8767	4.15888	4.58497	1
4.77912	3.49651	1	8.69951	0	1	1	1	1	12.043	6.41346	8.01731	1
4.82831	3.55535	1	5.70378	0	1	1	1	1	10.6641	4.96981	5.22036	1
4.07754	3.43399	1	8.00637	0	1	1	1	0	8.73697	4.35671	4.61512	1
3.80666	3.43399	1	8.29405	1	1	1	1	0	8.00001	3.09104	3.55535	1
4.56435	3.55535	1	6.90776	1	1	1	1	1	7.46049	3.04452	4.44265	1
5.0626	3.58352	1	6.55108	1	1	1	1	1	10.4505	4.04305	4.43082	1
5.17048	3.4012	1	6.90776	1	1	1	1	1	11.1256	4.84419	5.05625	1
4.30407	3.55535	0	7.6009	0	1	1	1	1	10.1958	6.64118	7.58984	1
4.17439	3.61092	1	6.90776	1	1	1	1	1	9.77053	4.63683	5.49794	1
4.69135	3.52636	1	8.00637	1	1	1	1	1	9.16272	3.8712	3.89182	1
3.80666	3.61092	1	7.6009	1	1	1	1	0	8.0097	4.63683	5.49794	1
4.68213	3.61092	1	6.80239	0	1	1	1	0	9.76342	4.07754	4.80402	1
5.11739	3.55535	1	5.29832	0	0	1	1	1	8.52615	3.43399	3.63759	1
5.17048	3.55535	1	7.6009	1	1	1	1	1	8.81374	3.13549	3.58352	1
4.74493	3.61092	1	8.85367	1	1	1	1	1	8.32215	4.63683	5.49794	1
6.05209	3.46574	1	6.39693	1	1	1	1	1	9.8493	3.04452	4.34381	1
4.93447	3.58352	1	7.6009	0	1	1	1	1	9.82542	5.26786	5.59099	1
5.04343	3.55535	1	6.90776	0	1	1	1	0	9.40302	4.86753	4.77068	1
4.52721	3.49651	1	6.90776	0	1	1	1	1	8.2388	4.65396	5.81114	1
4.55388	3.4012	1	6.90776	1	1	1	1	1	7.28413	4.63683	5.49794	1
4.07754	3.4012	1	8.29405	1	1	1	1	1	9.15493	4.60517	5.02388	1
4.59512	3.58352	1	3.82864	1	1	1	1	1	8.05579	3.4012	4.70953	1
4.97673	3.4012	1	6.21461	0	1	1	1	0	9.02738	3.93183	4.21951	1
4.60517	3.55535	0	6.90776	0	1	1	1	1	8.18758	4.66344	5.35659	1
4.23411	3.49651	0	6.55108	0	1	1	1	0	8.77756	4.77912	6.32257	1
4.5326	3.61092	0	4.39445	1	1	0	1	1	7.52348	4.20469	5.46383	1
5.49306	3.55535	1	5.70378	1	1	1	1	1	6.59167	1.38629	1.38629	1
5.24175	3.58352	1	6.90776	1	1	1	1	1	8.66974	4.63683	5.49794	1
4.26268	3.52636	1	6.90776	1	1	1	1	1	7.6382	3.21888	3.61092	1
4.48864	3.46574	1	7.6009	0	1	1	1	1	10.1692	4.27667	4.52179	1
4.59259	3.55535	0	5.70378	0	1	1	1	0	8.24984	4.76217	6.01859	1
4.90527	3.55535	1	6.80239	1	1	1	1	1	10.339	3.95124	4.36945	1
4.90527	3.61092	1	6.80239	1	1	1	1	1	10.339	3.95124	4.36945	1
5.2933	3.52636	1	7.6009	0	1	1	1	0	11.8016	5.87212	6.76273	1
4.45725	3.61092	0	6.39693	0	1	1	1	1	7.40428	3.43399	5.45532	1
4.94164	3.58352	0	5.29832	1	1	1	1	1	8.20549	3.43399	3.8712	1
4.65396	3.68888	1	6.80239	0	1	1	1	0	10.9716	3.3673	4.09434	1
4.82831	3.46574	1	6.80239	0	1	1	1	0	9.41377	4.49981	4.56435	1
3.89182	3.55535	1	6.90776	1	1	1	1	1	9.61641	4.63683	5.49794	1
4.00733	3.46574	1	7.6009	0	1	1	1	0	8.72453	3.71357	4.36945	1
4.41884	3.61092	1	8.00637	1	1	1	1	1	10.0755	4.5326	5.28827	1
5.1299	3.46574	0	6.55108	1	1	1	1	1	9.38807	4.54329	4.77068	1
4.07754	3.68888	1	6.90776	1	1	1	0	1	9.78059	3.61092	3.93183	1
4.92725	3.58352	1	6.21461	0	0	1	1	1	8.71522	3.3673	3.46574	1
5.59099	3.4012	1	5.29832	0	1	1	1	0	8.93076	3.21888	3.82864	1
3.8712	3.55535	1	7.6009	1	1	1	1	1	7.95507	3.13549	4.77068	1
4.97673	3.52636	1	6.21461	0	1	1	0	0	9.81983	3.09104	3.55535	1
4.93447	3.58352	1	4.60517	0	1	1	1	1	5.97635	0.693147	2.19722	1
4.55388	3.3322	1	6.68461	0	1	0	0	1	6.35263	1.09861	1.09861	1
4.07754	3.61092	1	6.55108	1	1	1	0	1	10.5829	4.77912	5.39363	1
4.7185	3.61092	1	4.60517	0	1	1	1	1	7.48099	3.7612	4.96981	1
6.05209	3.43399	0	5.70378	1	1	1	1	1	8.02682	2.89037	3.29584	1
4.84419	3.43399	1	6.90776	1	1	1	1	1	9.71118	4.34381	5.09375	1
6.28972	3.3322	1	6.21461	1	1	1	0	1	10.3572	3.4012	4.06044	1
4.36945	3.61092	1	6.90776	1	1	1	0	1	9.93885	4.31749	4.79579	1
6.03787	3.55535	1	6.68461	0	1	1	1	0	9.48296	4.45435	5.69373	1
5.5835	3.43399	0	6.80239	1	1	1	1	1	9.34618	3.58352	4.11087	1
4.07754	3.43399	0	9.90349	1	1	0	1	1	12.7601	8.87543	9.69227	1
5.38907	3.49651	1	6.90776	1	1	1	0	1	10.0191	4.46591	5.17615	1
4.93447	3.52636	1	7.6009	0	1	0	1	1	9.68633	5.9135	7.48437	1
7.07665	3.52636	1	6.55108	1	1	1	0	1	9.10875	2.94444	2.94444	1
5.83188	3.4012	1	5.99146	1	1	1	1	1	10.1873	4.48864	5.12396	1
4.60517	3.43399	0	4.60517	0	1	1	1	1	7.84659	4.8752	5.44674	1
7.0067	3.4012	1	4.60517	1	1	1	1	1	7.41156	1.60944	2.07944	1
4.23411	3.52636	1	8.00637	0	1	1	1	0	10.1683	4.91998	5.87212	1
4.59512	3.4012	1	6.90776	1	1	1	0	1	9.06785	4.56435	4.55388	1
4.23411	3.55535	0	4.60517	1	1	1	1	0	10.012	6.12249	7.50549	1
4.31749	3.55535	1	5.70378	0	1	1	1	0	11.4983	5.56834	5.8861	1
4.77912	3.58352	1	6.21461	0	1	1	1	1	9.07532	3.66356	4.72739	1
4.59512	3.46574	1	8.00637	0	1	1	1	0	10.0357	4.99721	5.71703	1
4.06044	3.49651	1	5.99146	1	1	1	1	0	8.73134	3.80666	5.0689	1
4.23411	3.61092	0	6.90776	1	1	1	1	1	8.61704	4.59512	6.13556	1
5.49306	3.58352	1	6.39693	1	1	1	1	1	8.30943	1.38629	1.79176	1
4.91998	3.52636	1	6.68461	0	1	1	1	0	8.23695	3.63759	3.91202	1
5.28827	3.52636	1	5.70378	1	1	1	1	1	8.65487	3.78419	4.74493	1
5.47227	3.61092	1	6.90776	0	1	0	1	1	10.1096	5.11199	5.64191	1
4.69135	3.58352	1	6.55108	0	1	1	1	0	8.20303	2.83321	3.55535	1
4.59512	3.52636	1	6.80239	1	1	1	1	1	6.22851	0	2.07944	1
5.00395	3.66356	1	6.90776	0	1	1	1	1	10.913	4.55388	4.59512	1
5.2933	3.61092	1	5.70378	0	1	1	1	0	7.90581	2.63906	4.54329	1
4.86753	3.43399	0	6.55108	1	1	1	1	1	7.5868	2.89037	3.52636	1
4.31749	3.4012	1	8.00637	1	1	0	1	1	10.6192	7.02198	8.13535	1
4.69135	3.58352	1	3.89182	1	1	0	1	1	7.26263	4.12713	6.07074	1
4.91998	3.49651	1	6.55108	0	1	1	1	0	8.94585	4.17439	4.69135	1
4.58262	3.4012	0	6.90776	1	1	1	1	1	6.97073	2.63906	4.89784	1
4.85981	3.52636	0	5.99146	0	1	1	1	0	9.33025	5.03695	5.83773	1
4.89035	3.4012	1	6.68461	1	1	1	1	1	9.52332	4.17439	4.39445	1
4.57471	3.46574	0	4.20469	1	1	1	1	1	7.34666	3.13549	5.36129	1
4.45144	3.4012	0	5.99146	1	0	0	1	0	8.73343	5.03044	6.15486	1
4.29046	3.58352	0	4.60517	0	1	1	1	1	8.97778	4.63683	5.49794	1
4.56435	3.49651	1	5.29832	0	1	1	1	1	6.52649	1.09861	3.04452	1
7.16935	3.49651	1	4.12713	1	0	1	0	1	8.23164	2.30259	2.48491	1
7.08087	3.49651	1	4.18965	1	0	1	0	1	6.84801	0.693147	1.09861	1
3.43399	3.61092	1	5.70378	1	1	1	1	1	6.58203	1.79176	2.70805	1
4.78749	3.43399	1	5.29832	0	1	1	1	1	6.90975	2.63906	4.21951	1
5.00395	3.55535	1	6.55108	0	1	1	1	0	7.58325	2.3979	4.36945	1
4.65396	3.58352	1	4.60517	0	1	1	1	0	8.81344	3.21888	4.00733	1
5.62762	3.61092	1	6.90776	0	1	1	1	0	10.6905	4.47734	6.04737	1
4.90527	3.58352	1	5.29832	0	1	1	0	0	6.71296	2.83321	2.83321	1
4.40672	3.58352	1	5.29832	0	1	1	1	0	6.74759	2.48491	2.07944	1
4.59512	3.61092	1	7.6009	1	1	0	1	1	10.1002	5.20401	5.92426	1
4.94164	3.46574	1	6.90776	1	1	1	1	1	7.81238	1.94591	3.09104	1
4.85981	3.3673	0	5.70378	0	1	1	1	0	8.49208	4.85203	5.24175	1
4.77912	3.43399	1	5.29832	1	0	1	1	1	7.65302	0.693147	2.30259	1
4.85203	3.46574	1	6.55108	1	1	1	1	1	7.45991	2.07944	3.4012	1
4.59259	3.61092	1	3.66356	1	1	1	1	1	6.77422	2.3979	4.14313	1
5.1168	3.58352	1	5.70378	0	0	1	1	1	7.52023	1.38629	2.3979	1
4.59512	3.4012	1	9.90349	0	1	1	0	1	13.4781	7.55224	7.94058	1
4.2485	3.58352	1	4.15888	1	1	0	1	1	7.82325	3.71357	5.14166	1
5.28827	3.49651	1	5.29832	0	1	1	1	0	7.15929	1.79176	2.07944	1
5.47646	3.46574	1	5.29832	0	1	1	1	1	8.37194	2.30259	3.04452	1
7.4378	3.58352	1	6.21461	1	1	1	0	1	8.2467	2.94444	3.29584	1
4.91998	3.46574	1	4.33073	0	1	1	1	0	7.82963	2.77259	3.43399	1
4.93447	3.4012	1	2.48491	1	1	1	1	1	5.73979	2.30259	2.56495	1
4.91265	3.46574	0	4.60517	0	1	1	1	1	7.87664	3.73767	4.26268	1
4.40879	3.46574	0	3.71357	0	1	1	1	1	7.87664	4.63683	5.49794	1
5.47227	3.46574	1	6.21461	0	1	1	1	1	10.4947	4.63683	5.49794	1
4.30407	3.58352	1	6.90776	1	1	1	0	1	8.98969	4.63683	5.49794	1
4.47734	3.61092	0	6.68461	1	1	1	1	0	7.33041	4.63683	5.49794	1
5.11739	3.4012	1	5.29832	0	0	1	1	1	5.65249	1.09861	1.94591	1
4.23411	3.49651	1	5.29832	1	1	0	1	1	6.82546	3.3673	5.0626	1
4.07754	3.55535	1	5.29832	1	1	1	1	1	7.32844	3.04452	2.89037	1
4.76303	3.68888	1	4.60517	0	0	1	1	1	7.07157	1.94591	2.07944	1
5.65249	3.52636	1	5.29832	0	1	1	1	0	8.62497	4.63683	5.49794	1
4.85981	3.61092	1	8.00637	1	1	1	0	1	11.8965	6.01616	6.32615	1
5.59099	3.58352	1	4.60517	0	1	1	1	0	7.03262	1.94591	2.07944	1
5.273	3.58352	1	4.60517	0	1	1	1	0	7.58579	1.60944	2.56495	1
4.86753	3.49651	1	5.70378	1	1	1	1	1	8.37494	3.04452	3.2581	1
4.48864	3.46574	1	6.39693	1	1	1	0	1	9.76141	4.46591	4.96981	1
3.89182	3.49651	1	6.90776	1	1	1	1	0	9.25139	3.17805	4.68213	1
4.36945	3.49651	1	6.90776	1	1	1	1	1	8.00035	3.13549	5.09987	1
5.00395	3.43399	1	5.29832	0	1	1	1	1	9.09122	3.21888	3.21888	1
4.74493	3.61092	1	6.21461	0	1	1	1	1	9.0587	3.58352	4.96981	1
4.84419	3.43399	1	6.39693	1	1	1	0	0	8.5309	2.83321	2.56495	1
3.73767	3.55535	1	6.68461	1	1	1	1	0	8.21419	3.2581	4.31749	1
4.77912	3.4012	1	5.99146	1	1	1	1	1	7.26333	1.94591	2.48491	1
3.8712	3.49651	0	6.55108	1	1	1	1	1	8.56808	3.95124	4.8752	1
4.59512	3.66356	0	4.60517	1	1	0	1	1	6.43775	2.3979	3.2581	1
5.00395	3.55535	1	5.70378	0	1	1	1	0	9.43771	4.30407	5.09987	1
5.1299	3.58352	1	5.29832	0	1	1	0	1	8.81537	3.04452	3.73767	1
5.42935	3.58352	1	5.29832	0	1	1	1	1	6.11368	0	1.79176	1
5.00395	3.46574	1	6.90776	0	1	1	1	0	10.5668	4.75359	5.3845	1
5.43372	3.66356	0	4.60517	0	1	0	1	1	7.33106	2.70805	3.3322	1
5.47646	3.58352	0	5.29832	1	1	1	1	1	6.23637	0.693147	1.09861	1
5.92158	3.55535	1	4.17439	1	1	1	1	1	7.67183	1.60944	2.70805	1
4.67283	3.46574	1	5.29832	0	1	1	0	1	7.45356	2.30259	3.13549	1
4.69135	3.4012	1	6.39693	1	1	1	1	1	7.99497	2.07944	2.77259	1
4.69135	3.58352	0	5.29832	1	1	1	1	0	6.03069	0.693147	2.63906	1
4.07754	3.49651	1	5.70378	0	1	1	1	0	8.53444	3.09104	3.3673	1
4.15888	3.4012	0	6.55108	1	1	1	1	0	8.25764	4.11087	5.03695	1
5.12396	3.61092	0	6.90776	1	1	0	1	1	9.1938	4.94164	5.60212	1
3.92395	3.58352	1	4.34381	0	0	1	1	1	8.10742	1.09861	1.09861	1
4.59512	3.43399	1	4.60517	0	1	0	1	1	6.05678	1.38629	2.07944	1
5.22036	3.46574	1	6.68461	1	1	0	1	1	7.8536	4.36945	5.26269	1
6.21261	3.49651	1	4.49981	1	1	1	1	1	10.3084	4.11087	5.50126	1
5.12396	3.4012	1	5.29832	0	1	1	1	1	11.5138	4.78749	5.1358	1
5.05625	3.46574	1	5.29832	1	0	1	1	1	8.56083	3.2581	4.41884	1
4.44265	3.4012	1	5.29832	1	1	1	1	0	6.61607	3.04452	3.52636	1
4.27667	3.58352	0	4.27667	0	1	1	1	1	8.89467	3.98898	4.80402	1
4.68213	3.58352	1	5.70378	0	1	1	1	0	9.83102	4.36945	4.44265	1
5.63121	3.46574	1	4.60517	0	1	1	1	0	8.14439	3.13549	3.73767	1
4.7185	3.46574	1	4.39445	0	1	1	0	0	8.93459	2.70805	2.89037	1
5.1299	3.52636	1	5.29832	1	1	1	1	1	5.8522	0	0	1
4.59512	3.4012	1	6.90776	0	1	1	1	1	9.44343	2.89037	3.17805	1
4.59512	3.49651	0	5.70378	1	1	1	1	1	6.4151	3.04452	4.89035	1
4.48864	3.46574	1	4.60517	0	1	1	1	1	6.02587	1.60944	1.60944	1
4.17439	3.4012	1	5.99146	1	1	0	1	0	8.49044	4.23411	5.15329	1
5.85507	3.66356	0	7.6009	1	1	1	1	1	10.4028	5.32301	5.90536	1
5.81711	3.49651	1	4.34381	1	0	1	1	1	7.12769	1.09861	2.30259	1
4.07754	3.58352	0	6.55108	0	1	1	1	1	7.10332	4.68213	5.51343	1
4.27667	3.3673	1	5.70378	0	1	1	1	0	10.2747	4.40672	4.21951	1
4.48864	3.4012	1	5.29832	1	1	1	1	0	8.53876	3.85015	4.14313	1
4.70048	3.4012	0	5.70378	1	1	1	1	1	5.35659	0	3.3322	1
3.89182	3.4012	0	4.60517	1	1	1	1	0	9.80527	6.30992	7.39817	1
4.31749	3.49651	0	6.90776	1	1	1	1	1	6.6896	2.63906	4.30407	1
4.07754	3.52636	1	6.39693	0	1	1	1	0	10.9706	3.82864	4.39445	1
4.00733	3.52636	1	6.39693	0	1	1	1	0	7.71021	3.04452	3.13549	1
5.66643	3.58352	1	6.55108	1	1	1	1	1	7.99227	3.13549	3.3673	1
5.9108	3.3673	1	4.60517	1	0	1	1	1	6.21661	1.09861	1.09861	1
4.86753	3.52636	0	5.99146	1	1	1	1	1	5.67332	2.07944	4.02535	1
4.92725	3.49651	1	5.29832	1	1	1	1	1	6.07304	1.09861	2.07944	1
3.89182	3.3673	1	7.6009	1	1	1	1	1	8.16023	3.17805	3.58352	1
5.38907	3.4012	1	5.29832	0	1	1	1	1	11.6171	2.99573	3.3673	1
4.30407	3.58352	0	4.60517	0	1	1	1	1	6.74052	2.94444	3.58352	1
5.55683	3.52636	1	6.90776	0	1	1	1	0	9.14516	4.09434	5.44242	1
4.69135	3.46574	0	6.90776	0	1	1	0	1	8.91557	3.73767	4.18965	1
3.80666	3.58352	1	5.99146	1	1	1	1	0	6.54679	3.49651	3.80666	1
4.99721	3.43399	1	4.51086	0	1	1	1	0	7.24065	2.07944	3.61092	1
5.29832	3.61092	0	3.09104	0	1	1	1	1	6.64118	2.77259	3.85015	1
4.59512	3.63759	1	5.99146	0	1	1	1	1	10.63	3.3322	3.55535	1
5.2933	3.43399	1	6.55108	0	1	1	1	0	10.9414	5.72359	6.64898	1
3.89182	3.4012	1	6.68461	1	1	1	1	0	9.39657	4.47734	5.71703	1
3.55535	3.58352	1	8.29405	1	1	1	1	1	7.35947	1.09861	2.3979	1
5.24175	3.66356	1	5.29832	1	1	1	1	1	7.26193	2.19722	3.04452	1
5.51745	3.55535	1	6.21461	0	1	0	1	0	8.12917	2.70805	4.06044	1
4.07754	3.58352	1	1.09861	0	1	1	1	1	9.17792	1.38629	2.48491	1
5.55683	3.43399	1	7.6009	0	1	1	1	1	11.7162	6.27288	6.79234	1
4.17439	3.66356	0	6.90776	1	1	0	1	1	8.16366	4.2485	5.9135	1
4.70048	3.49651	1	5.99146	0	1	0	1	1	7.91096	2.19722	2.77259	1
6.28413	3.55535	1	5.29832	0	1	1	1	1	8.1274	3.04452	3.73767	1
4.00733	3.49651	1	6.39693	0	1	1	1	0	7.93702	4.63683	5.49794	1
4.00733	3.55535	1	7.6009	0	1	1	1	1	9.28498	5.43372	6.44254	1
4.93447	3.49651	1	7.6009	0	1	0	1	1	11.0044	5.1358	6.16752	1
4.56435	3.55535	1	5.29832	1	1	1	1	1	8.36404	5.10595	5.03044	1
4.07754	3.55535	1	5.99146	0	1	1	1	0	7.46508	2.63906	3.04452	1
4.93447	3.49651	1	7.6009	0	1	0	1	1	11.0044	5.1358	6.16752	1
4.56435	3.55535	1	5.29832	1	1	1	1	1	8.36404	5.10595	5.03044	1
4.07754	3.4012	1	5.99146	0	1	1	1	0	7.46508	2.63906	3.04452	1
4.36945	3.4012	0	3.4012	1	1	0	1	1	5.46383	4.14313	4.5326	1
4.69135	3.58352	1	6.55108	1	1	0	1	1	11.1226	5.76519	7.64874	1
5.3799	3.46574	1	3.63759	0	1	1	1	1	7.79482	2.19722	3.3673	1
6.68336	3.46574	1	4.60517	1	1	1	0	1	8.11163	2.89037	3.97029	1
5.23644	3.43399	1	4.5326	1	1	0	0	1	8.52377	3.3322	3.61092	1
5.12396	3.52636	1	5.29832	1	1	0	1	1	6.64118	4.92725	5.09375	1
4.23411	3.4012	0	4.60517	0	1	1	1	0	8.05452	4.14313	4.70953	1
5.12396	3.52636	1	6.80239	0	1	1	1	1	9.4554	3.55535	5.27811	1
4.48864	3.58352	1	5.99146	1	1	1	1	0	8.65242	4.15888	5.73657	1
5.62762	3.4012	1	5.29832	0	1	0	1	1	6.72863	1.94591	3.55535	1
4.23411	3.68888	1	4.60517	1	1	1	1	1	5.93225	2.63906	4.23411	1
4.69135	3.4012	1	6.55108	0	1	0	1	0	10.0278	3.2581	2.89037	1
5.28827	3.46574	1	6.90776	0	1	1	1	1	10.8984	5.71703	6.66058	1
4.85203	3.49651	1	5.29832	0	1	1	1	0	8.41693	2.07944	2.77259	1
6.76734	3.4012	1	4.47734	1	0	1	0	1	9.3174	2.77259	3.97029	1
5.34233	3.58352	0	6.90776	1	1	1	1	1	10.5517	6.72022	7.84346	1
5.1168	3.52636	1	5.70378	0	0	1	1	1	5.82008	0	0.693147	1
6.4892	3.4012	1	3.49651	1	1	1	1	0	7.75105	2.19722	2.89037	1
4.07754	3.3673	1	5.70378	1	1	1	0	1	9.14388	3.46574	4.09434	1
4.36945	3.49651	1	5.29832	1	1	1	1	1	6.47235	1.38629	3.3673	1
4.17439	3.66356	1	5.70378	1	1	1	0	1	8.38822	2.3979	3.04452	1
4.93447	3.55535	1	6.21461	0	1	1	1	0	9.77821	2.63906	3.61092	1
4.77912	3.55535	1	4.45435	1	0	1	1	1	6.78333	1.79176	2.3979	1
4.82831	3.43399	1	4.60517	0	1	1	0	1	8.3114	2.70805	2.77259	1
5.76519	3.52636	1	3.61092	0	1	1	1	1	7.49387	1.79176	3.13549	1
5.83188	3.52636	1	5.29832	1	1	1	1	1	8.88627	2.70805	3.8712	1
5.18739	3.43399	1	5.29832	0	1	1	1	0	8.38686	3.13549	4.26268	1
4.07754	3.55535	0	6.80239	1	1	0	1	1	9.88385	5.77144	6.39526	1
4.77238	3.4012	1	5.70378	0	1	1	1	1	7.39572	4.63683	5.49794	1
4.31749	3.61092	0	1.38629	1	1	0	1	1	5.4161	2.77259	4.33073	1
5.02388	3.4012	1	5.29832	0	1	1	1	1	7.6695	3.13549	4.64439	1
4.77912	3.4012	1	4.60517	1	1	1	1	1	8.2948	2.30259	2.63906	1
4.69135	3.55535	1	6.68461	1	1	1	1	1	7.41457	4.63683	5.49794	1
4.65396	3.66356	1	4.18965	0	1	1	1	1	6.35089	4.63683	5.49794	1
5.50939	3.52636	1	5.70378	1	1	1	1	1	6.39693	0.693147	0.693147	1
3.61092	3.49651	0	7.6009	0	1	1	1	1	10.6736	5.20949	5.38907	1
4.74493	3.43399	1	4.2485	0	1	1	0	0	8.62155	4.63683	5.49794	1
2.99072	3.43399	1	4.60517	1	1	1	1	1	5.8693	1.94591	2.48491	1
4.34381	3.55535	1	4.27667	1	1	1	1	1	8.08518	3.8712	4.92725	1
4.85981	3.49651	1	4.60517	0	1	1	1	1	8.13094	3.04452	2.94444	1
5.97889	3.61092	1	4.40672	0	1	1	0	1	7.16085	1.09861	1.79176	1
5.92426	3.63759	1	4.33073	1	1	1	1	1	7.42476	4.63683	5.49794	1
5.12396	3.4012	1	4.47734	0	1	1	1	0	6.57088	2.83321	2.19722	1
4.27667	3.46574	1	2.63906	0	1	0	1	1	4.54329	1.38629	3.29584	1
6.39526	3.46574	1	4.57471	1	1	1	0	1	7.52186	2.07944	3.21888	1
6.1717	3.43399	1	4.60517	1	1	1	1	0	8.29505	3.17805	4.44265	1
4.77068	3.49651	1	6.90776	1	1	1	1	1	10.326	6.286	8.36218	1
4.27667	3.49651	1	4.33073	0	1	1	1	1	4.82028	1.94591	3.49651	1
4.59512	3.61092	1	2.07944	1	1	1	1	1	6.19032	2.83321	4.33073	1
5.34233	3.61092	1	8.9872	1	1	1	0	1	12.9752	6.86797	7.31055	1
4.82831	3.43399	1	4.60517	1	1	1	1	1	7.86019	2.70805	2.99573	1
4.02535	3.46574	1	7.6009	1	1	1	1	1	9.51907	6.14204	6.92461	1
4.8828	3.4012	1	5.70378	0	1	1	1	0	9.35019	2.70805	3.3322	1
4.82831	3.52636	1	5.29832	0	1	1	1	1	6.20456	0	3.3673	1
4.27667	3.55535	1	4.60517	0	1	1	1	1	9.37059	3.49651	3.61092	1
5.33754	3.61092	1	5.29832	1	1	1	1	1	9.14335	3.17805	4.92725	1
4.92725	3.61092	1	6.39693	0	1	0	1	1	8.13915	3.55535	4.39445	1
5.2933	3.55535	1	4.52179	0	1	1	1	0	8.705	3.89182	4.79579	1
5.66296	3.55535	1	4.36945	0	1	1	1	0	7.27586	1.09861	2.3979	1
5.2933	3.63759	1	4.60517	1	0	1	1	1	7.1554	2.30259	2.30259	1
5.69709	3.55535	1	4.60517	0	1	1	1	0	8.66095	1.60944	4.34381	1
4.94876	3.43399	0	4.04305	0	1	1	1	1	8.02715	1.38629	1.09861	1
6.63463	3.52636	1	4.60517	1	1	1	1	1	8.36753	2.3979	3.09104	1
4.17439	3.49651	1	5.29832	1	1	1	1	0	6.95559	2.77259	4.17439	1
5.98896	3.68888	1	3.29584	1	1	1	1	1	7.30586	1.38629	1.79176	1
4.82831	3.49651	1	4.60517	0	1	1	1	0	7.90912	2.77259	3.04452	1
4.93447	3.43399	1	8.00637	1	1	1	1	1	10.209	6.09131	7.96207	1
4.48864	3.55535	0	2.89037	1	1	0	1	1	5.72685	3.58352	3.73767	1
4.07754	3.55535	1	4.36945	0	1	1	1	0	6.83303	1.60944	2.56495	1
4.90527	3.58352	0	4.60517	1	1	1	1	1	7.06817	0.693147	2.63906	1
4.26268	3.58352	1	4.60517	1	1	1	1	1	6.36647	1.79176	1.94591	1
5.0689	3.55535	1	6.90776	0	1	1	1	1	10.2599	4.67283	5.99645	1
5.70044	3.43399	1	6.90776	1	1	1	0	1	11.4952	5.64897	6.11147	1
4.00733	3.49651	1	5.70378	1	1	1	1	1	9.40426	6.19236	6.54247	1
5.00395	3.68888	1	5.99146	0	1	1	1	1	10.7067	4.85203	4.86753	1
4.69135	3.58352	1	6.39693	0	1	1	1	0	8.2958	2.30259	2.94444	1
5.53339	3.4012	1	4.44265	0	1	1	1	0	7.35372	1.79176	1.60944	1
4.85981	3.58352	0	3.29584	0	1	1	1	1	6.3081	2.56495	4.44265	1
5.47646	3.49651	1	4.60517	0	1	1	1	1	6.60935	2.63906	2.07944	1
4.82831	3.43399	1	6.80239	1	0	1	1	1	7.48605	4.63683	5.49794	1
4.00733	3.61092	1	6.39693	1	1	1	1	0	8.70781	5.88332	6.28227	1
4.74493	3.49651	1	4.60517	0	0	1	0	1	6.28413	0.693147	0.693147	1
4.93447	3.61092	1	4.60517	1	1	1	1	1	8.3717	3.04452	3.71357	1
4.23411	3.49651	1	5.70378	1	1	1	1	0	7.03527	2.3979	3.78419	1
5.82305	3.4012	1	2.70805	0	1	1	1	0	7.28619	1.60944	3.3673	1
4.69061	3.49651	1	6.80239	0	1	1	1	1	8.92652	5.07517	6.23245	1
4.23411	3.52636	1	2.83321	1	1	0	1	0	7.70976	1.38629	2.77259	1
4.06044	3.68888	1	8.00637	1	1	1	0	1	10.7332	5.52146	5.7869	1
5.65249	3.4012	1	2.07944	0	1	1	1	0	8.39706	2.89037	3.8712	1
4.69135	3.55535	1	8.00637	1	1	1	1	1	10.5307	5.9108	7.64826	1
5.59471	3.43399	1	8.29405	1	1	1	0	1	9.96402	4.64439	4.98361	1
5.00395	3.3673	0	3.8712	0	1	1	1	0	7.84737	3.97029	5.46383	1
5.2827	3.43399	0	6.90776	1	1	1	1	1	9.65944	7.57558	7.42952	1
5.42053	3.61092	1	4.41884	0	1	1	1	1	9.09504	2.30259	3.58352	1
4.54329	3.43399	1	6.90776	1	1	0	1	1	8.31923	3.21888	2.83321	1
4.99721	3.52636	0	4.59512	1	1	0	1	1	8.86206	5.31321	5.63121	1
4.97673	3.55535	1	3.97029	0	1	1	1	0	8.36753	4.63683	5.49794	1
5.24175	3.52636	1	5.29832	1	1	1	1	1	7.30317	2.99573	3.46574	1
4.44265	3.58352	1	4.00733	0	1	1	1	0	6.37843	4.63683	5.49794	1
4.77068	3.4012	1	6.39693	0	1	0	1	1	9.39191	4.63683	5.49794	1
4.36945	3.52636	1	6.21461	1	1	0	1	1	8.59951	4.65396	5.39816	1
4.48864	3.63759	1	5.29832	1	1	1	1	1	8.03593	4.63683	5.49794	1
5.34233	3.58352	1	5.99146	1	1	1	0	1	10.8408	4.63683	5.49794	1
4.23411	3.43399	1	3.68888	0	1	1	1	1	5.84644	4.63683	5.49794	1
4.23411	3.49651	0	6.21461	1	1	0	1	1	9.65688	4.63683	5.49794	1
5.47646	3.71357	1	4.60517	0	1	1	1	1	9.91324	4.63473	5.95324	1
5.43372	3.4012	0	5.99146	1	1	1	1	1	10.6876	4.8752	5.3033	1
6.06379	3.43399	1	2.48491	1	1	1	1	1	5.84644	4.63683	5.49794	1
4.85981	3.4012	1	6.80239	1	1	0	1	1	9.93266	6.04501	7.06219	1
4.77912	3.43399	1	2.19722	0	1	1	1	1	6.47851	2.63906	4.20469	1
5.34233	3.55535	1	7.6009	1	1	0	1	1	10.8996	5.97126	6.70073	1
4.93447	3.43399	1	6.55108	0	1	0	1	1	9.36435	3.85015	4.30407	1
4.15888	3.4012	0	7.6009	1	1	0	1	1	10.8875	7.31854	8.13388	1
3.68638	3.46574	1	5.99146	0	1	1	1	1	6.27664	1.60944	2.48491	1
5.0626	3.49651	1	4.60517	0	1	0	1	0	8.86855	3.52636	3.3322	1
6.10702	3.61092	1	4.60517	1	1	0	0	1	11.517	4.39445	4.70048	1
4.90527	3.46574	1	5.99146	0	1	1	1	0	7.70256	3.3673	3.3673	1
4.44265	3.61092	1	6.21461	1	1	1	1	1	6.09807	2.07944	1.09861	1
5.34233	3.55535	1	4.60517	1	1	1	1	1	6.71296	1.79176	2.3979	1
4.68213	3.43399	1	4.60517	0	1	1	1	0	6.63332	4.63683	5.49794	1
4.40672	3.49651	1	6.90776	0	1	1	1	1	7.93021	4.63683	5.49794	1
5.63121	3.4012	1	6.80239	1	1	1	1	1	8.33591	4.63473	6.52796	1
4.85981	3.58352	1	2.77259	0	1	1	1	1	7.34666	4.63683	5.49794	1
5.63121	3.43399	1	3.73767	0	1	1	1	0	6.10032	1.38629	1.94591	1
4.23411	3.58352	0	6.55108	1	1	0	1	1	10.017	6.42811	6.98008	1
6.19032	3.4012	1	5.99146	0	1	1	0	0	7.662	1.94591	1.09861	1
5.59099	3.49651	1	8.29405	1	1	1	1	0	13.4662	4.63683	5.49794	1
5.09987	3.46574	1	5.29832	0	1	1	1	1	6.41999	1.94591	2.19722	1
4.00733	3.46574	1	5.29832	1	1	1	1	0	8.4253	4.51086	4.99721	1
4.60417	3.52636	1	5.99146	1	1	1	1	1	9.32963	3.95124	5.18178	1
4.59512	3.29584	1	6.55108	0	1	1	1	1	11.4801	5.79301	6.74759	1
5.18178	3.49651	1	4.60517	0	1	1	1	0	7.45356	1.60944	3.04452	1
4.23411	3.58352	1	4.60517	1	1	1	1	1	8.21175	2.77259	3.98898	1
5.2933	3.58352	1	5.29832	0	1	0	1	1	9.51929	5.18739	5.61313	1
5.1358	3.63759	1	2.83321	0	1	1	1	0	5.11199	4.63683	5.49794	1
5.0689	3.4012	1	6.90776	1	1	1	0	1	8.21257	3.04452	3.98898	1
4.31749	3.58352	1	4.44265	1	1	0	1	1	8.2467	4.63683	5.49794	1
5.28827	3.55535	1	4.60517	1	1	1	1	1	6.47235	1.38629	0.693147	1
5.66643	3.61092	1	4.58497	1	1	1	1	1	5.15906	0	0.693147	1
4.90527	3.52636	1	6.90776	0	1	1	1	0	9.65194	4.79579	5.36129	1
4.47734	3.4012	1	4.60517	0	1	1	1	0	7.36328	1.38629	2.3979	1
5.28827	3.58352	1	5.29832	0	1	1	1	1	8.95635	3.7612	4.7362	1
5.69709	3.55535	1	5.29832	0	1	0	1	1	8.3948	3.13549	4.27667	1
4.68213	3.58352	1	3.68888	0	1	1	1	0	6.40688	1.60944	1.38629	1
5.18739	3.55535	1	5.99146	1	0	1	0	1	10.449	3.4012	4.29046	1
4.51086	3.58352	1	5.99146	0	1	1	1	1	9.72137	4.44265	5.03695	1
3.89182	3.49651	1	7.6009	1	1	1	0	0	6.54822	1.09861	1.38629	1
4.93447	3.4012	1	6.68461	1	1	0	1	0	10.7076	5.09987	5.77455	1
5.23644	3.52636	1	6.21461	0	1	0	1	1	8.91382	4.91998	5.12396	1
4.59512	3.55535	1	4.60517	1	1	1	0	1	5.66643	4.63683	5.49794	1
6.24998	3.4012	1	5.29832	0	1	1	1	1	8.6307	3.80666	4.91998	1
5.42935	3.49651	1	6.90776	1	1	1	1	0	11.9193	6.07074	7.2385	1
5.24175	3.43399	1	6.21461	1	1	1	1	1	10.3634	3.7612	5.03044	1
3.96651	3.52636	0	6.90776	1	1	0	1	1	7.37275	3.58352	4.58497	1
4.54329	3.43399	1	6.39693	0	1	1	1	0	9.09358	4.14313	4.44265	1
4.99721	3.43399	0	6.55108	1	1	0	1	1	11.3411	6.89972	7.46508	1
5.24175	3.52636	1	5.29832	1	1	0	1	1	6.23441	1.79176	3.4012	1
4.23411	3.43399	1	5.29832	1	1	0	1	0	6.35263	1.79176	3.17805	1
4.23411	3.58352	1	4.33073	1	1	0	1	1	7.0067	3.82864	4.82831	1
5.9108	3.4012	1	4.60517	0	1	1	1	0	7.77402	0	1.38629	1
4.48864	3.43399	0	3.68888	0	1	0	1	1	8.5796	4.5326	4.95583	1
5.42935	3.58352	1	6.39693	1	1	1	1	0	10.3553	4.91265	5.95064	1
4.82831	3.49651	1	7.6009	1	1	1	0	1	9.39308	4.51086	4.36945	1
4.07754	3.46574	1	5.29832	1	1	1	1	1	8.84347	4.30407	5.54518	1
4.85981	3.46574	1	5.99146	0	1	1	1	1	7.69894	1.38629	3.04452	1
4.70048	3.55535	1	6.39693	1	1	1	1	1	7.63723	3.7612	4.57471	1
4.82831	3.43399	1	6.39693	1	1	1	0	1	11.2496	4.39445	4.90527	1
4.85203	3.46574	0	6.90776	1	1	1	1	1	10.0528	5.49306	6.46614	1
4.77068	3.61092	0	4.60517	1	1	0	1	1	8.07527	4.45435	5.20949	1
4.78749	3.52636	0	4.60517	0	1	1	1	1	9.04594	4.23411	5.04343	1
5.2933	3.61092	1	5.70378	0	1	1	1	1	10.9674	4.34381	4.82831	1
5.07517	3.61092	1	5.29832	0	1	1	1	0	7.78114	2.48491	3.13549	1
4.30407	3.61092	1	7.6009	0	1	1	0	1	6.6995	1.60944	2.19722	1
4.30407	3.43399	1	7.6009	0	1	1	0	1	6.6995	4.63683	5.49794	1
4.99721	3.49651	1	4.60517	1	1	0	1	1	8.68271	5.48064	5.97889	1
6.37843	3.43399	1	2.3979	1	0	0	0	1	7.1325	1.60944	2.19722	1
4.81218	3.55535	0	7.6009	1	1	1	1	1	13.5131	7.99564	9.05928	1
6.08222	3.43399	1	5.99146	0	1	1	1	0	8.64892	3.85015	4.55388	1
5.0626	3.52636	1	4.60517	0	1	1	1	1	7.35692	1.38629	2.3979	1
3.91002	3.3673	1	5.29832	1	1	1	1	0	8.61523	4.06044	4.51086	1
4.69135	3.49651	1	4.60517	0	1	1	1	1	7.86057	3.8712	5.0814	1
4.47734	3.71357	1	4.02535	1	1	0	1	1	7.74846	4.69135	6.00635	1
6.08222	3.55535	1	1.94591	0	1	1	1	0	7.68156	2.3979	2.63906	1
5.69709	3.52636	1	6.80239	0	1	1	1	0	11.1579	5.17615	6.69208	1
5.92959	3.49651	1	4.35671	1	0	1	0	1	7.72223	2.07944	2.99573	1
4.48864	3.52636	1	5.29832	0	1	1	1	1	6.69084	1.38629	1.38629	1
5.93489	3.49651	1	3.13549	0	1	1	1	0	7.65776	2.63906	3.66356	1
4.41884	3.46574	1	3.78419	1	1	1	1	1	6.37843	2.89037	3.09104	1
6.24998	3.52636	1	3.61092	0	1	1	1	0	4.34381	1.09861	0.693147	1
4.77068	3.58352	1	6.90776	0	1	1	1	1	7.23273	2.48491	4.8752	1
4.84419	3.4012	1	4.60517	1	1	1	1	1	5.1985	4.63683	5.49794	1
5.00395	3.52636	0	5.29832	0	1	1	1	1	8.69651	5.81114	6.12249	1
4.54329	3.3673	1	4.60517	0	1	1	1	0	5.83188	4.63683	5.49794	1
5.9428	3.43399	0	5.29832	1	1	1	1	1	7.56579	4.89784	4.69135	1
4.23411	3.49651	1	4.60517	0	1	0	1	0	7.61628	3.17805	2.19722	1
6.05209	3.4012	1	0	1	1	1	1	1	8.63959	3.13549	4.49981	1
5.04343	3.52636	1	6.55108	1	1	1	1	1	8.21663	3.3673	3.29584	1
4.07754	3.49651	1	5.70378	0	1	1	1	1	8.44312	3.3322	4.79579	1
5.00395	3.52636	1	4.60517	0	1	1	1	1	9.36837	3.3322	3.43399	1
6.16961	3.3673	1	4.35671	0	1	1	1	1	7.86211	2.89037	3.7612	1
5.12396	3.55535	1	4.60517	0	1	1	1	1	7.99362	2.07944	3.73767	1
4.00733	3.43399	1	6.39693	0	1	1	1	1	11.6407	4.95583	5.3845	1
4.81218	3.63759	0	6.80239	1	1	1	1	1	10.6473	5.63835	6.75344	1
5.47646	3.63759	1	5.29832	1	1	1	0	1	7.45819	2.19722	2.63906	1
4.23411	3.49651	1	4.60517	0	1	1	1	1	7.77444	2.99573	3.78419	1
4.99721	3.43399	0	5.70378	1	1	1	1	1	9.57554	5.92693	6.67582	1
4.23411	3.49651	0	6.80239	1	1	0	1	1	9.07784	5.8522	6.43935	1
5.59471	3.55535	1	6.68461	1	1	0	1	0	10.8387	5.70711	6.59715	1
5.17048	3.55535	1	6.68461	1	1	1	1	1	11.4025	5.20401	5.42495	1
5.47646	3.55535	1	6.80239	1	1	1	0	1	9.02606	3.49651	3.52636	1
5.0689	3.4012	1	5.29832	0	1	1	1	0	8.08825	4.63683	5.49794	1
5.07455	3.55535	1	4.60517	1	0	1	1	1	8.34213	4.33073	5.87774	1
3.89182	3.43399	1	6.39693	0	1	1	1	1	8.56903	4.06044	5.67332	1
5.63121	3.49651	1	5.29832	1	1	1	1	1	6.91075	3.3322	5.21494	1
4.69135	3.3673	1	4.29046	0	1	1	1	1	7.17702	3.95124	5.3799	1
4.59512	3.4012	1	5.70378	0	1	1	1	0	6.30992	1.09861	0.693147	1
5.66296	3.49651	1	5.70378	1	1	1	1	1	8.95995	3.52636	4.65396	1
6.90575	3.52636	1	4.60517	1	1	1	1	1	10.9302	4.44265	6.47235	1
4.00733	3.49651	0	6.68461	0	1	1	1	1	10.8179	5.48064	6.80017	1
4.48864	3.58352	1	4.60517	0	1	0	1	1	10.3256	4.46591	4.86753	1
5.57973	3.52636	1	6.55108	0	1	0	1	1	9.10953	3.98898	5.50126	1
4.48864	3.55535	1	6.55108	0	1	1	1	0	8.46189	4.63683	5.49794	1
5.00395	3.63759	1	6.55108	0	1	0	1	1	9.06555	3.80666	4.30407	1
5.18739	3.46574	1	5.99146	0	1	0	1	1	8.39751	3.89182	4.56435	1
5.55296	3.46574	1	4.33073	0	1	0	0	1	7.73456	4.63683	5.49794	1
5.43372	3.46574	1	5.29832	1	1	1	1	1	9.26965	3.66356	4.33073	1
5.33754	3.63759	1	3.73767	0	1	0	1	0	8.10862	1.60944	0	1
4.48864	3.71357	1	6.21461	1	1	1	1	0	8.76826	4.51086	5.24702	1
6.48616	3.63759	1	3.98898	0	1	1	1	0	7.37901	2.3979	2.94444	1
5.47646	3.49651	1	5.29832	1	1	1	0	0	11.774	3.91202	4.06044	1
5.66643	3.43399	0	5.29832	1	1	0	1	1	11.8553	6.19441	6.6695	1
5.12396	3.58352	0	6.80239	1	1	0	1	1	11.3023	5.98141	6.98564	1
5.59471	3.55535	1	4.60517	0	1	0	1	1	7.54539	2.30259	3.71357	1
5.77765	3.46574	1	5.29832	1	1	1	0	1	8.42792	2.70805	3.55535	1
4.60517	3.43399	0	5.29832	1	1	1	1	1	7.56112	3.58352	4.33073	1
4.85981	3.43399	1	4.60517	1	1	1	1	1	7.7626	5.22036	5.43808	1
5.12396	3.43399	0	4.60517	1	1	0	1	1	6.88653	3.73767	4.04305	1
4.77068	3.58352	1	6.21461	1	1	1	1	1	9.85734	6.07993	6.6053	1
5.0689	3.3673	1	4.06044	0	1	1	1	0	6.43615	1.09861	1.60944	1
5.3845	3.49651	1	6.39693	1	0	0	1	1	10.5651	5.52146	7.52186	1
5.76205	3.55535	1	5.29832	0	1	1	0	0	9.18533	3.55535	3.93183	1
5.97889	3.58352	1	5.70378	0	1	0	1	1	9.63188	2.70805	3.3322	1
6.23441	3.58352	1	5.29832	1	1	1	1	1	9.01966	2.56495	2.83321	1
5.0689	3.52636	1	5.70378	0	1	1	1	1	8.7927	3.52636	4.70048	1
4.48864	3.52636	1	5.70378	0	1	1	1	0	9.3889	3.52636	3.29584	1
3.89182	3.58352	1	5.99146	1	1	1	1	0	9.43388	5.04986	6.39693	1
5.16479	3.55535	0	6.39693	1	1	1	1	1	9.19634	4.11087	4.56435	1
3.68387	3.4012	0	7.6009	0	1	1	1	1	8.90585	4.43082	4.91265	1
5.1299	3.49651	0	3.93183	1	1	1	1	1	8.71424	6.17379	6.632	1
6.6174	3.4012	1	4.43082	0	1	1	1	0	9.24831	3.04452	4.07754	1
4.85203	3.4012	1	6.55108	1	1	1	1	1	10.4382	6.06843	6.37161	1
5.12396	3.55535	1	5.99146	0	1	0	1	1	9.13368	5.53733	5.67332	1
6.12687	3.46574	1	4.27667	1	1	1	1	1	6.37332	1.09861	2.70805	1
5.76519	3.49651	1	3.49651	1	1	0	0	1	8.76873	1.38629	1.79176	1
5.69709	3.49651	1	6.39693	0	1	1	1	1	8.30103	4.34381	6.1591	1
5.51343	3.66356	1	4.29046	0	1	0	1	1	8.11552	4.12713	4.63473	1
5.62762	3.43399	1	3.93183	0	1	0	1	1	7.12206	0.693147	1.09861	1
4.59512	3.46574	1	6.55108	0	1	0	1	1	11.9128	6.82546	7.11802	1
5.00395	3.66356	1	4.34381	0	1	1	1	1	8.89522	4.36945	4.40672	1
4.47734	3.66356	1	5.29832	1	1	0	1	1	6.52209	1.09861	1.60944	1
4.97673	3.52636	1	4.60517	0	1	1	1	0	6.56948	2.3979	2.30259	1
4.93447	3.4012	1	4.18965	0	1	1	1	1	7.21229	1.09861	2.19722	1
4.93447	3.43399	0	3.82864	1	1	1	1	1	7.41457	2.48491	4.34381	1
4.58497	3.52636	0	4.17439	1	1	0	1	1	7.24065	4.11087	4.52179	1
6.12905	3.4012	1	3.8712	0	1	0	1	1	6.03787	1.09861	2.3979	1
4.69135	3.43399	1	5.29832	1	0	1	1	1	9.29293	4.20469	6.15698	1
5.12396	3.61092	1	3.13549	1	1	0	1	1	6.89467	2.56495	4.31749	1
4.97673	3.4012	0	5.29832	0	1	1	1	1	9.28563	2.07944	2.94444	1
3.80666	3.4012	1	6.55108	1	1	1	1	1	7.71957	2.63906	4.07754	1
5.98896	3.43399	1	4.55388	1	1	1	1	1	5.67332	1.79176	3.63759	1
4.17439	3.49651	1	6.39693	1	1	1	1	1	7.92516	5.1358	5.70711	1
5.51745	3.3673	1	4.60517	1	1	0	1	1	7.05876	2.70805	4.27667	1
4.69135	3.4012	1	4.60517	0	1	0	1	1	11.6286	7.32647	7.37526	1
5.66296	3.43399	1	5.29832	1	1	1	1	1	7.26333	2.56495	2.56495	1
4.77912	3.43399	0	4.60517	1	1	0	1	1	8.96124	5.64545	6.03787	1
4.77068	3.4012	0	4.60517	1	1	0	1	1	7.78239	5.45104	5.86363	1
5.59099	3.55535	1	4.60517	0	1	0	1	1	6.80128	4.15888	4.45435	1
5.00395	3.55535	1	4.60517	0	1	1	1	0	6.90776	4.63683	5.49794	1
5.59471	3.3673	1	6.68461	1	1	1	1	1	8.21365	2.19722	4.57471	1
5.73334	3.73767	0	5.29832	1	1	1	1	1	7.03791	4.54329	4.35671	1
4.85203	3.46574	1	6.90776	0	1	1	0	1	10.5893	4.72739	5.36129	1
5.98645	3.4012	1	4.60517	1	1	1	1	1	9.01445	4.06044	5.65948	1
4.07754	3.46574	1	6.39693	0	1	1	1	1	8.06809	5.62762	7.22984	1
5.00395	3.49651	1	5.29832	1	1	1	1	1	9.60562	4.21951	4.63473	1
6.10702	3.49651	1	3.61092	1	1	0	0	1	8.46842	0	1.79176	1
6.10479	3.49651	1	4.11087	1	0	1	1	1	8.03722	3.13549	4.89784	1
4.59512	3.4012	1	2.99573	1	1	0	1	1	7.46049	2.19722	3.63759	1
4.54329	3.4012	1	5.99146	1	1	1	0	1	8.91301	2.07944	3.09104	1
4.86676	3.49651	1	4.60517	1	1	1	1	1	8.90788	4.77912	5.92693	1
5.88332	3.52636	1	2.63906	1	1	0	1	1	6.14633	1.94591	1.79176	1
5.00395	3.55535	1	4.60517	0	0	0	1	1	8.9638	2.63906	3.73767	1
4.85981	3.4012	1	5.70378	1	1	1	0	0	9.22818	3.29584	3.58352	1
5.34233	3.49651	0	3.17805	1	1	1	1	1	6.21661	1.79176	3.46574	1
5.55296	3.43399	1	3.95124	0	1	0	0	1	6.57647	0	1.60944	1
4.36945	3.43399	0	5.29832	1	1	0	1	1	10.1646	6.39192	7.39388	1
4.99721	3.49651	1	5.70378	1	1	0	1	1	11.8109	4.63683	5.49794	1
4.48864	3.46574	1	4.55388	0	1	1	1	1	6.88755	2.30259	3.09104	1
6.68336	3.3673	1	4.60517	0	1	0	1	1	8.02878	4.63683	5.49794	1
4.07754	3.49651	1	5.99146	0	1	1	1	1	10.8673	4.63683	5.49794	1
5.51343	3.43399	1	5.29832	0	1	1	1	1	7.63482	4.61512	6.15486	1
4.36945	3.52636	0	5.99146	1	1	0	1	1	9.27716	4.63683	5.49794	1
6.03548	3.52636	1	4.56435	1	1	1	1	1	6.43455	0.693147	1.60944	1
4.20469	3.43399	1	4.60517	0	1	1	1	0	8.80597	3.17805	3.2581	1
4.59512	3.55535	1	6.90776	1	1	0	1	1	9.89076	6.21461	6.50877	1
5.69709	3.52636	1	5.29832	0	1	1	1	0	9.69449	3.29584	4.82028	1
5.33754	3.4012	1	4.60517	1	1	1	1	1	9.07749	3.55535	5.11199	1
5.55296	3.49651	1	4.60517	1	1	1	1	1	8.0398	2.94444	3.29584	1
5.95842	3.49651	1	3.52636	1	1	1	1	0	9.6484	4.63683	5.49794	1
4.93447	3.49651	1	6.68461	1	1	1	1	1	6.97915	3.68888	5.52146	1
4.69135	3.46574	1	4.60517	0	1	1	1	1	6.73934	1.60944	3.43399	1
5.12396	3.49651	0	5.29832	1	1	1	1	1	11.9761	5.78074	6.85751	1
5.41165	3.4012	1	0.693147	0	1	0	0	1	5.76519	1.09861	1.38629	1
5.12396	3.55535	1	5.70378	0	1	0	1	1	9.33459	5.49717	5.68358	1
5.38907	3.4012	1	4.33073	1	1	1	1	0	10.4578	4.63683	5.49794	1
5.00997	3.43399	1	6.21461	1	0	0	1	1	8.50674	4.67283	5.19296	1
5.12396	3.4012	0	4.60517	1	1	0	1	1	8.2204	5.12396	5.77455	1
4.85203	3.55535	1	5.70378	1	1	1	1	1	9.3832	6.04501	6.31897	1
5.00395	3.49651	1	5.70378	0	1	0	1	1	9.5562	3.3322	4.18965	1
5.0689	3.46574	1	4.60517	0	1	1	1	1	8.77663	3.61092	4.82831	1
5.59471	3.52636	1	4.60517	1	1	1	1	1	8.85095	2.07944	4.26268	1
5.3845	3.49651	1	2.99573	1	1	1	0	0	9.13906	5.0876	5.40717	1
4.35671	3.4012	1	5.99146	1	1	1	1	1	6.87005	3.17805	4.89784	1
5.42935	3.61092	0	3.97029	1	1	1	1	1	8.20958	4.92725	5.10595	1
4.36945	3.68888	1	5.29832	0	1	1	1	0	9.33096	4.14313	4.85981	1
5.1299	3.43399	1	4.14313	1	1	0	1	1	7.6587	2.89037	3.68888	1
4.17439	3.46574	1	5.99146	1	1	0	1	1	7.6587	2.89037	3.68888	1
6.06146	3.46574	1	6.68461	1	1	1	0	1	10.5329	4.63683	5.49794	1
5.04343	3.49651	1	4.27667	1	1	1	1	1	9.21224	3.98898	5.84932	1
5.73334	3.46574	0	4.34381	1	1	0	1	1	10.4782	4.69135	5.51343	1
5.0689	3.61092	1	4.60517	1	1	1	1	1	9.75904	5.30827	7.19293	1
5.48064	3.68888	1	4.60517	0	1	1	1	0	9.37873	3.55535	4.30407	1
5.18739	3.55535	1	4.60517	0	1	1	0	0	8.26976	4.63683	5.49794	1
5.03044	3.52636	0	4.60517	0	1	1	1	1	7.06219	4.63683	5.49794	1
5.2933	3.66356	1	5.70378	0	1	0	1	1	7.65634	2.56495	3.13549	1
5.66643	3.46574	1	4.45435	0	1	0	1	1	6.82002	2.89037	3.21888	1
4.69135	3.49651	0	5.70378	1	1	0	1	1	8.29205	4.63683	5.49794	1
5.0626	3.43399	1	4.60517	0	1	0	1	0	6.51767	0.693147	1.79176	1
5.47227	3.49651	1	4.60517	1	1	1	1	1	10.2927	4.63683	5.49794	1
4.44265	3.58352	1	4.60517	1	1	1	1	0	8.32069	3.17805	4.90527	1
3.80666	3.55535	1	5.29832	1	1	1	1	0	7.85671	3.29584	4.27667	1
6.39024	3.52636	1	4.31749	0	1	1	1	0	8.77075	1.94591	3.29584	1
5.0689	3.4012	1	3.95124	1	1	0	1	1	7.26193	2.48491	4.63473	1
4.77068	3.4012	0	4.60517	1	1	0	1	1	8.50431	3.58352	4.14313	1
5.62762	3.46574	0	2.94444	1	1	1	1	1	7.25205	4.63683	5.49794	1
5.0689	3.43399	1	4.60517	0	1	1	1	1	8.58392	4.63683	5.49794	1
6.0845	3.49651	1	3.52636	0	1	1	0	0	8.58392	4.63683	5.49794	1
5.69709	3.46574	1	4.60517	0	1	1	1	1	7.39756	2.70805	4.36945	1
5.18178	3.46574	0	4.34381	1	1	0	1	1	10.1991	4.77912	5.31321	1
4.06044	3.55535	1	5.29832	1	1	0	1	1	6.99393	2.99573	4.00733	1
6.28413	3.63759	1	4.60517	0	1	1	1	0	8.88295	2.70805	4.02535	1
5.18739	3.58352	1	5.29832	0	1	1	1	1	8.67231	3.49651	4.15888	1
5.70044	3.58352	1	2.56495	1	1	0	0	1	5.93489	4.63683	5.49794	1
5.57973	3.4012	1	3.80666	0	1	0	1	1	7.85127	1.79176	3.17805	1
5.43372	3.49651	1	4.60517	1	1	1	1	1	7.26962	3.4012	5.66643	1
4.68213	3.49651	0	4.55388	0	1	1	1	1	8.61287	3.29584	4.12713	1
4.59512	3.4012	1	4.60517	0	1	1	1	1	6.30445	2.30259	3.85015	1
4.85203	3.55535	1	5.99146	1	1	1	1	1	7.14598	1.09861	2.19722	1
5.83188	3.52636	1	4.60517	1	1	1	1	1	9.35219	3.68888	4.26268	1
6.28972	3.49651	1	3.52636	0	1	0	1	1	6.21661	0	1.38629	1
4.59512	3.4012	1	4.60517	1	1	0	1	1	6.9575	2.07944	2.70805	1
6.91771	3.46574	1	3.13549	1	1	1	1	1	10.0811	2.19722	2.70805	1
5.10595	3.55535	1	4.29046	1	1	1	1	0	8.93234	4.63683	5.49794	1
4.51086	3.63759	1	4.60517	0	1	1	1	1	11.2938	4.30407	4.82028	1
4.59512	3.43399	1	5.99146	0	1	1	1	1	8.21798	4.63683	5.49794	1
5.0626	3.49651	1	4.60517	0	1	0	1	1	8.5568	4.76217	4.96981	1
4.77068	3.58352	1	4.35671	1	1	1	1	1	7.46451	3.58352	5.69036	1
5.51745	3.3673	1	4.60517	0	1	0	1	1	7.40671	3.91202	5.71373	1
3.66356	3.46574	1	5.29832	0	1	1	1	1	10.2199	6.1591	7.15929	1
4.86676	3.4012	1	4.33073	1	1	1	1	1	7.9652	4.63683	5.49794	1
6.73815	3.46574	1	4.41884	0	0	0	1	0	8.83288	5.62402	6.68835	1
5.54908	3.43399	1	3.21888	1	1	1	1	1	7.94768	4.63683	5.49794	1
5.28827	3.3673	1	4.15888	0	1	0	1	1	8.95248	4.63683	5.49794	1
5.42935	3.46574	1	3.71357	1	1	1	1	1	7.68156	1.60944	2.94444	1
4.77068	3.3673	0	4.60517	1	1	0	1	1	7.88345	4.63683	5.49794	1
3.80666	3.55535	1	3.95124	0	1	1	1	1	6.97635	2.99573	5.21494	1
6.06146	3.49651	1	6.90776	1	1	1	0	1	11.3585	4.63683	5.49794	1
4.09434	3.43399	1	8.00637	1	1	1	1	1	9.7192	4.74493	6.05444	1
6.49072	3.55535	1	4.2485	1	1	1	1	1	9.59846	4.63683	5.49794	1
3.55535	3.49651	1	3.58352	1	1	1	0	1	10.6185	5.20401	5.84354	1
4.33073	3.49651	1	8.00637	0	1	0	1	1	9.52988	4.41884	5.03044	1
5.2933	3.61092	1	6.68461	0	1	0	1	1	10.4602	4.96981	6.65028	1
3.46574	3.61092	1	8.51719	0	1	1	1	0	11.4481	3.46574	4.46591	1
5.10595	3.3673	1	6.39693	0	1	1	1	0	10.0557	4.63683	5.49794	1
5.59471	3.58352	1	4.60517	1	1	1	0	1	9.83156	4.63683	5.49794	1
4.00733	3.55535	1	6.21461	0	1	1	1	1	11.0544	4.63683	5.49794	1
4.23411	3.63759	0	5.29832	0	1	1	1	1	11.4855	4.21951	4.23411	1
4.47734	3.61092	1	7.6009	0	1	1	1	0	10.8878	4.63683	5.49794	1
5.0689	3.4012	1	5.29832	0	1	1	1	1	7.05012	3.29584	5.53733	1
4.48864	3.61092	1	5.99146	1	1	1	0	1	9.60535	3.52636	3.93183	1
5.02388	3.13549	0	4.60517	0	1	1	1	1	6.58064	1.60944	1.94591	1
4.49758	3.43399	1	5.70378	0	1	1	1	0	9.17947	3.55535	4.30407	1
4.48864	3.46574	1	4.60517	1	0	0	1	0	6.69703	0.693147	5.57973	1
4.17439	3.55535	1	5.70378	1	1	1	1	0	8.36031	4.63683	5.49794	1
4.17439	3.55535	1	6.21461	0	1	1	0	0	6.64769	2.07944	1.79176	1
5.6058	3.4012	0	4.02535	0	1	1	1	1	9.19837	4.63683	5.49794	1
4.69135	3.55535	1	6.21461	1	1	0	1	1	7.73587	4.63683	5.49794	1
4.07754	3.58352	1	3.66356	0	1	1	0	0	7.77275	4.63683	5.49794	1
4.77912	3.55535	1	5.70378	1	0	1	1	1	6.64769	4.63683	5.49794	1
4.00733	3.4012	1	4.60517	0	1	1	1	0	6.12687	4.63683	5.49794	1
3.4012	3.68888	1	6.80239	0	1	1	1	0	10.1588	4.63683	5.49794	1
5.61677	3.4012	1	3.2581	0	1	1	1	0	9.94449	4.63683	5.49794	1
4.69135	3.55535	1	4.60517	1	1	1	1	0	6.73697	3.13549	3.2581	1
3.98898	3.49651	0	3.4012	1	1	1	1	1	8.81463	4.07754	5.05625	1
5.59099	3.49651	1	4.60517	0	1	1	1	1	7.31455	3.66356	4.93447	1
6.06146	3.63759	1	4.38203	0	1	0	1	1	6.48768	1.38629	1.60944	1
4.91265	3.49651	1	4.31749	0	0	1	0	1	6.31355	4.63683	5.49794	1
6.06146	3.63759	1	4.38203	0	1	0	1	1	6.48768	1.38629	1.60944	1
4.91265	3.49651	1	4.31749	0	0	1	0	1	6.31355	1.09861	1.38629	1
3.80666	3.58352	1	5.99146	0	1	1	1	0	7.18159	4.63683	5.49794	1
5.826	3.52636	1	6.21461	1	1	1	1	1	5.5835	1.09861	1.79176	1
3.55535	3.58352	1	6.90776	1	1	1	1	1	7.56008	3.13549	3.80666	1
4.91998	3.43399	1	5.70378	0	1	1	1	0	6.05444	4.63683	5.49794	1
5.00395	3.46574	1	4.27667	0	1	1	1	1	7.07496	4.63683	5.49794	1
5.28827	3.46574	1	2.3979	0	0	1	1	1	7.97763	3.4012	6.36475	1
4.47734	3.55535	1	6.68461	0	1	1	1	1	7.41095	4.63683	5.49794	1
4.85981	3.49651	1	4.35671	0	1	1	1	1	11.1591	4.63683	5.49794	1
4.48864	3.49651	1	6.55108	1	1	0	1	1	7.41998	2.56495	3.63759	1
7.07242	3.4012	1	6.80239	1	1	1	0	1	6.7511	4.63683	5.49794	1
4.65396	3.58352	0	4.49981	1	1	1	1	1	5.26786	1.38629	3.73767	1
5.18739	3.63759	0	3.04452	1	1	1	1	1	6.30079	4.63683	5.49794	1
5.11739	3.43399	1	4.18965	0	0	1	1	1	5.90263	4.63683	5.49794	1
4.74493	3.46574	1	4.55388	1	1	1	1	1	5.37528	4.63683	5.49794	1
6.95464	3.49651	1	1.09861	1	0	1	1	1	6.96319	0	0	1
4.01638	3.52636	1	4.60517	1	1	1	1	1	5.43808	0.693147	1.60944	1
4.85981	3.58352	1	5.70378	1	1	1	1	1	6.63463	4.63683	5.49794	1
5.88053	3.55535	1	3.58352	1	1	1	1	1	6.7417	4.63683	5.49794	1
4.40672	3.3673	1	5.70378	0	1	1	1	0	9.02906	4.76217	4.81218	1
3.68638	3.49651	1	4.60517	1	1	1	1	1	10.8507	5.46806	5.81413	1
5.93754	3.43399	1	4.60517	0	1	0	1	1	6.90875	1.38629	2.19722	1
4.12713	3.55535	1	4.60517	1	1	1	1	0	8.28979	4.94876	5.30827	1
4.36945	3.4012	0	4.11087	0	1	1	1	1	9.50286	3.49651	4.46591	1
3.66356	3.46574	1	4.23411	1	1	1	1	1	7.56008	4.63683	5.49794	1
4.77912	3.55535	1	4.60517	1	1	1	1	1	6.02587	4.63683	5.49794	1
4.55388	3.55535	1	5.29832	1	1	1	1	0	8.45148	3.68888	4.57471	1
5.18739	3.55535	1	4.60517	0	0	1	1	1	7.47704	4.63683	5.49794	1
5.04343	3.46574	1	4.04305	0	1	1	1	0	6.82111	4.63683	5.49794	1
4.43082	3.52636	1	5.70378	0	1	1	1	1	8.21798	1.94591	2.77259	1
5.82895	3.66356	1	4.60517	1	1	1	0	1	5.47227	4.63683	5.49794	1
4.85981	3.4012	1	3.73767	0	1	1	1	1	5.75574	4.63683	5.49794	1
5.0626	3.55535	1	5.29832	0	1	1	1	1	10.2636	3.91202	4.49981	1
3.85015	3.43399	1	6.90776	1	1	1	1	1	6.45362	1.38629	2.30259	1
3.91202	3.55535	1	2.94444	1	1	1	1	1	4.76217	0.693147	4.14313	1
4.45435	3.43399	0	3.73767	0	1	1	0	1	7.86096	2.77259	2.48491	1
4.82831	3.4012	1	4.26268	0	0	1	1	1	8.27538	3.2581	3.61092	1
4.23411	3.52636	0	4.60517	1	1	1	1	0	7.94343	4.63683	5.49794	1
4.77912	3.58352	1	5.29832	0	1	1	1	1	8.3311	4.63683	5.49794	1
4.94164	3.58352	1	5.99146	1	1	1	1	1	8.3596	2.70805	3.3322	1
5.23111	3.55535	1	4.60517	0	1	1	1	0	7.00941	4.63683	5.49794	1
4.47734	3.43399	1	5.29832	0	1	1	1	0	8.09743	2.19722	2.3979	1
5.18739	3.61092	1	4.60517	0	1	1	1	1	7.17012	4.63683	5.49794	1
4.56435	3.71357	1	4.26268	0	1	0	1	1	9.45478	3.71357	4.46591	1
5.98645	3.55535	1	4.23411	1	1	1	0	1	5.69036	4.63683	5.49794	1
4.43082	3.55535	0	5.70378	0	1	1	0	1	9.01724	4.63683	5.49794	1
4.85981	3.58352	1	4.60517	1	1	1	0	1	7.63964	4.63683	5.49794	1
4.89035	3.55535	1	4.60517	0	1	1	1	1	7.65397	4.63683	5.49794	1
5.00395	3.43399	1	4.54329	0	1	1	1	0	5.73657	4.63683	5.49794	1
4.82831	3.55535	1	4.60517	0	1	1	1	1	6.84375	2.3979	2.63906	1
5.2933	3.55535	1	4.60517	0	1	0	1	1	7.95613	2.77259	3.43399	1
4.17439	3.52636	1	4.60517	1	1	1	1	0	8.7814	4.63683	5.49794	1
5.47227	3.49651	1	4.60517	0	1	1	0	1	3.89182	4.63683	5.49794	1
5.18739	3.4012	0	4.48864	0	1	1	1	1	10.2046	1.79176	2.99573	1
5.1299	3.43399	0	1.79176	1	1	1	1	1	5.96615	4.82831	5.00395	1
4.68213	3.61092	0	4.60517	1	1	0	1	1	6.72743	4.63683	5.49794	1
5.59471	3.61092	1	4.51086	1	1	1	0	1	7.27309	4.63683	5.49794	1
4.68213	3.4012	1	5.99146	0	1	0	1	1	10.3371	2.07944	3.13549	1
5.1299	3.43399	0	1.79176	1	1	1	1	1	5.96615	4.63683	5.49794	1
4.68213	3.61092	0	4.60517	1	1	0	1	1	6.72743	3.85015	4.07754	1
5.59471	3.61092	1	4.51086	1	1	1	0	1	7.27309	4.63683	5.49794	1
4.68213	3.43399	1	5.99146	0	1	0	1	1	10.3371	2.07944	3.13549	1
5.23644	3.52636	1	3.97029	1	1	0	1	1	7.29438	2.48491	4.23411	1
4.09434	3.49651	1	3.13549	0	1	1	0	0	8.82055	2.07944	1.60944	1
3.7612	3.49651	1	5.29832	1	1	1	1	1	8.82144	4.63683	5.49794	1
3.43399	3.63759	1	7.6009	1	1	1	1	1	7.78364	3.46574	4.40672	1
5.12396	3.71357	1	1.38629	0	1	1	0	0	5.31321	4.63683	5.49794	1
5.37064	3.46574	1	4.60517	0	1	0	1	0	9.45736	4.63683	5.49794	1
5.2827	3.61092	0	4.15888	1	1	1	1	1	8.74688	5.53733	6.11589	1
5.47646	3.49651	0	4.60517	1	1	1	1	1	6.25767	1.09861	1.79176	1
5.47646	3.49651	1	4.02535	1	1	0	0	1	11.269	3.66356	4.09434	1
4.69135	3.63759	1	4.21951	0	1	0	1	1	6.44572	2.48491	3.78419	1
5.63121	3.46574	1	3.93183	0	1	0	1	0	7.92588	1.09861	1.94591	1
5.64897	3.49651	1	4.34381	1	1	1	1	0	7.30115	4.63683	5.49794	1
4.23411	3.49651	0	4.60517	0	1	1	1	1	7.73543	4.63683	5.49794	1
3.89182	3.49651	1	6.55108	1	1	1	1	0	6.88755	3.29584	4.40672	1
6.53524	3.4012	1	4.12713	1	1	1	1	1	9.6473	3.09104	4.81218	1
4.31749	3.61092	1	5.29832	1	1	1	1	1	5.57215	0	1.94591	1
4.78749	3.43399	1	3.2581	0	1	1	1	1	7.02287	2.56495	3.89182	1
4.52721	3.49651	1	4.60517	0	1	1	1	1	7.50934	4.38203	5.0876	1
4.68951	3.55535	0	4.56435	0	1	1	1	1	6.2672	1.94591	1.60944	1
4.1463	3.55535	1	5.29832	0	1	1	1	1	5.51745	0	1.09861	1
4.18965	3.29584	1	4.60517	0	1	1	1	0	10.0504	4.63683	5.49794	1
5.28827	3.29584	1	4.39445	0	1	0	1	1	6.83626	3.78419	3.46574	1
5.51745	3.63759	1	0	0	1	1	0	1	7.8755	1.38629	1.60944	1
7.5999	3.55535	1	4.60517	1	1	1	0	1	7.90655	4.63683	5.49794	1
5.0689	3.4012	1	3.7612	0	1	1	1	1	8.58914	2.94444	4.47734	1
5.18178	3.43399	1	4.00733	0	1	1	1	1	11.0018	5.31812	6.58064	1
4.85203	3.43399	1	4.60517	1	1	1	1	1	7.16781	0.693147	2.3979	1
5.18178	3.52636	1	3.46574	0	1	1	1	1	10.5866	4.63473	5.53733	1
6.54965	3.52636	1	2.56495	1	1	0	0	1	8.05261	1.60944	2.07944	1
5.82895	3.4012	1	4.06044	1	1	1	1	1	4.7185	4.63683	5.49794	1
5.2933	3.55535	0	4.60517	0	1	1	1	1	7.13807	4.59512	5.01064	1
5.59471	3.43399	1	4.60517	0	1	1	1	0	5.2933	1.09861	1.38629	1
4.69135	3.55535	1	4.31749	0	1	1	1	1	5.4161	4.63683	5.49794	1
3.80666	3.3322	1	4.60517	1	1	1	1	1	5.88053	4.63683	5.49794	1
4.74493	3.55535	1	5.70378	0	1	1	1	1	6.70686	4.63683	5.49794	1
3.80666	3.46574	1	6.21461	1	1	1	1	1	7.06305	1.60944	2.99573	1
5.3845	3.43399	1	5.29832	0	1	1	1	1	10.4756	3.97029	4.43082	1
4.85203	3.55535	1	4.47734	1	1	1	1	1	7.76896	2.63906	2.89037	1
4.77238	3.58352	1	4.51086	0	0	1	1	1	6.12249	4.63683	5.49794	1
7.18387	3.58352	0	2.83321	0	1	0	1	1	5.50126	0	3.09104	1
4.56435	3.58352	1	4.26268	0	1	0	1	1	8.98369	2.99573	3.7612	1
4.89035	3.55535	1	4.60517	0	1	1	1	1	6.84588	4.63683	5.49794	1
5.8522	3.4012	1	4.11087	0	1	1	1	1	8.09895	4.63683	5.49794	1
4.45725	3.4012	0	4.04305	0	1	1	1	1	5.39363	4.63683	5.49794	1
5.18739	3.43399	1	3.63759	1	0	1	0	1	6.25383	4.63683	5.49794	1
5.7301	3.4012	1	4.31749	0	0	0	1	0	7.44249	4.57471	5.62402	1
4.30811	3.58352	1	3.29584	1	1	1	1	1	6.44413	3.3673	4.26268	1
4.42365	3.46574	1	5.99146	0	1	1	1	1	8.39773	1.94591	3.2581	1
4.36945	3.49651	1	4.60517	0	1	1	1	1	10.2475	1.38629	2.56495	1
4.07754	3.46574	1	5.29832	0	1	1	1	1	6.73697	2.99573	4.21951	1
4.36945	3.4012	1	5.70378	1	1	1	1	0	7.2385	2.70805	3.7612	1
4.47734	3.58352	1	5.29832	1	1	1	1	0	7.67369	2.56495	3.55535	1
4.23411	3.58352	0	5.70378	0	1	1	1	0	7.5979	3.52636	5.12396	1
5.03695	3.4012	1	4.06044	0	1	1	1	1	8.68778	0.693147	1.38629	1
4.30811	3.58352	1	3.17805	1	1	1	1	1	6.44413	4.63683	5.49794	1
4.42365	3.46574	1	5.99146	0	1	1	1	1	8.39773	4.63683	5.49794	1
4.36945	3.49651	1	4.60517	0	1	1	1	1	10.2475	4.63683	5.49794	1
4.07754	3.46574	1	5.29832	0	1	1	1	1	6.73697	2.99573	4.21951	1
4.36945	3.4012	1	5.70378	1	1	1	1	0	7.2385	2.70805	3.7612	1
4.47734	3.58352	1	5.29832	1	1	1	1	0	7.67369	2.56495	3.55535	1
4.23411	3.4012	0	5.29832	0	1	1	1	0	7.5979	3.52636	5.12396	1
3.36384	3.3673	1	5.70378	0	1	1	1	1	5.96871	4.63683	5.49794	1
4.17439	3.43399	1	4.60517	0	1	1	1	0	7.65634	4.63683	5.49794	1
5.7301	3.52636	1	4.34381	0	0	0	1	0	7.44249	4.57471	5.62402	1
3.95124	3.49651	0	4.60517	0	1	0	0	1	6.8222	4.63683	5.49794	1
4.75445	3.49651	1	5.99146	0	1	1	0	1	5.29832	0	0.693147	1
5.78074	3.4012	1	3.61092	1	1	1	1	1	7.04141	4.63683	5.49794	1
4.59512	3.55535	1	2.3979	1	1	0	1	1	5.2575	0.693147	3.2581	1
4.47734	3.46574	0	4.60517	0	1	1	1	1	6.53088	4.63683	5.49794	1
4.27667	3.58352	1	3.71357	0	1	1	1	0	8.5897	4.63683	5.49794	1
6.10925	3.68888	1	2.99573	0	1	1	1	0	6.9976	4.63683	5.49794	1
4.94164	3.46574	1	4.60517	0	1	0	1	0	8.43338	4.63683	5.49794	1
3.89182	3.55535	1	4.60517	1	1	0	0	1	7.14992	4.63683	5.49794	1
5.273	3.68888	1	4.44265	0	1	0	1	1	9.85088	4.8828	5.04986	1
4.93447	3.4012	1	4.36945	0	1	1	1	0	6.85646	4.63683	5.49794	1
4.69135	3.4012	0	3.49651	0	1	1	1	1	7.53583	4.14313	4.2485	1
5.12396	3.4012	1	4.60517	0	1	0	1	1	8.53444	4.63683	5.49794	1
4.85981	3.4012	0	3.95124	1	1	1	1	0	5.34233	0.693147	2.07944	1
4.93447	3.4012	1	5.70378	0	1	1	1	1	8.36637	4.63683	5.49794	1
5.1299	3.58352	0	2.99573	1	1	1	1	1	7.36391	4.63683	5.49794	1
4.85981	3.4012	1	3.95124	0	1	1	1	0	7.38026	4.63683	5.49794	1
4.36945	3.46574	1	2.77259	1	1	1	1	1	4.66344	4.63683	5.49794	1
5.3845	3.4012	1	5.29832	0	1	1	1	1	10.4756	3.97029	4.43082	1
5.78383	3.4012	0	6.68461	1	1	1	1	1	8.00437	4.63683	5.49794	1
4.69135	3.4012	0	4.57471	0	1	1	1	1	7.40245	4.43082	5.44674	1
4.36945	3.43399	1	4.60517	1	1	0	1	1	8.83405	4.99043	5.71703	1
6.05444	3.49651	1	0	0	0	0	1	1	4.95583	2.83321	2.19722	1
4.21951	3.43399	1	1.38629	1	1	1	1	1	4.38203	4.63683	5.49794	1
5.34233	3.29584	1	1.38629	0	1	1	1	1	5.0814	4.63683	5.49794	1
5.85507	3.4012	0	4.36945	1	1	1	1	1	7.8148	3.58352	3.97029	1
4.72739	3.46574	0	3.71357	0	1	1	1	1	7.70301	4.23411	5.15906	1
4.41884	3.58352	1	4.36945	0	1	1	1	1	8.18758	4.63683	5.49794	1
4.07754	3.58352	1	4.54329	0	1	1	1	0	7.2233	4.63683	5.49794	1
5.17048	3.49651	1	4.18965	0	1	1	1	1	4.8828	4.63683	5.49794	1
5.62762	3.4012	1	3.7612	0	1	1	1	1	7.44659	2.19722	2.30259	1
3.66356	3.55535	1	3.21888	1	1	1	1	1	6.30079	4.63683	5.49794	1
5.73979	3.71357	1	2.99573	0	1	1	0	1	8.19919	4.63683	5.49794	1
5.61677	3.71357	1	2.99573	0	1	0	1	0	7.38275	0.693147	1.09861	1
4.68213	3.49651	1	4.60517	0	1	1	1	1	6.46147	4.63683	5.49794	1
4.18965	3.49651	1	4.60517	1	0	1	1	0	9.75696	3.29584	4.2485	1
5.3269	3.49651	0	5.29832	0	1	1	1	1	5.50939	4.63683	5.49794	1
4.17439	3.46574	1	4.56435	0	1	1	1	1	5.3845	0	1.38629	1
4.69135	3.63759	1	4.60517	1	1	1	1	0	8.56446	3.68888	3.80666	1
3.8712	3.46574	1	4.00733	0	1	1	1	0	6.20051	1.09861	2.19722	1
3.68638	3.58352	1	4.60517	1	1	1	1	0	7.64874	3.29584	3.80666	1
4.15888	3.43399	0	5.29832	0	1	0	0	1	6.25383	4.63683	5.49794	1
4.18205	3.55535	0	4.31749	0	1	1	0	1	9.07658	3.04452	3.3673	1
4.1463	3.58352	1	4.60517	0	0	1	1	1	7.15618	4.63683	5.49794	1
4.59512	3.52636	1	5.70378	0	1	1	1	1	11.462	4.78749	4.72739	1
5.28827	3.46574	1	3.82864	1	1	0	1	1	6.24998	2.19722	2.99573	1
6.01372	3.52636	1	5.29832	0	1	0	1	1	6.71659	2.56495	3.58352	1
3.89182	3.55535	0	6.55108	1	1	0	0	1	7.78904	4.63683	5.49794	1
4.07754	3.46574	0	3.52636	0	1	1	1	1	10.115	4.63683	5.49794	1
5.98645	3.4012	1	1.09861	0	0	1	0	0	10.7741	2.63906	4.04305	1
3.63759	3.49651	1	4.60517	1	1	1	0	1	11.399	4.63683	5.49794	1
4.48864	3.43399	1	7.6009	0	1	1	1	0	8.50714	4.63683	5.49794	1
4.29046	3.3673	1	5.29832	0	1	1	1	0	6.56667	2.3979	3.21888	1
5.00395	3.52636	1	3.78419	0	1	0	1	1	6.86693	1.38629	1.94591	1
4.48864	3.46574	1	5.99146	1	1	1	1	0	5.46806	1.09861	2.63906	1
4.59512	3.49651	0	4.27667	1	1	1	1	0	8.48591	4.74493	5.77144	1
7.07242	3.49651	1	2.48491	1	1	1	0	0	8.72144	4.63683	5.49794	1
4.77912	3.58352	1	4.60517	1	1	1	1	1	5.04986	4.63683	5.49794	1
5.69373	3.43399	0	3.89182	0	1	1	1	1	9.44525	2.3979	2.3979	1
6.85435	3.52636	1	4.60517	1	0	1	1	1	9.87591	3.91202	4.99043	1
5.00395	3.49651	1	4.60517	0	1	1	1	1	8.69634	3.29584	4.12713	1
5.85793	3.61092	1	3.29584	0	1	0	1	1	9.33123	2.77259	3.85015	1
4.77912	3.52636	1	4.47734	1	1	1	1	1	5.04986	0	0	1
4.85981	3.49651	0	2.70805	0	1	1	1	0	4.45435	4.63683	5.49794	1
4.93447	3.43399	1	5.29832	1	1	1	1	1	8.08918	4.90527	6.70686	1
4.48864	3.46574	1	4.60517	0	1	1	1	0	7.16007	4.63683	5.49794	1
4.59512	3.49651	1	0	1	1	1	1	1	5.71703	1.38629	3.3322	1
4.36945	3.49651	0	3.89182	0	1	1	1	1	9.46087	2.30259	2.63906	1
4.20469	3.55535	1	5.29832	1	1	1	1	1	6.16331	2.83321	4.51086	1
4.97673	3.52636	1	3.4012	0	1	1	0	0	7.29709	1.09861	2.48491	1
3.89182	3.55535	0	6.55108	1	1	0	0	1	7.78904	4.63683	5.49794	1
3.85015	3.17805	1	4.49981	1	0	1	1	1	5.04986	4.63683	5.49794	1
4.69135	3.17805	0	1.60944	0	1	0	1	1	2.94444	4.63683	5.49794	1
5.2933	3.3673	1	4.47734	0	1	0	1	1	7.2717	2.48491	5.55683	1
3.8712	3.49651	1	5.99146	1	1	1	1	1	5.99146	2.56495	3.63759	1
4.85981	3.46574	0	4.23411	0	1	0	1	0	6.32257	2.77259	3.13549	1
6.66313	3.46574	1	1.09861	1	0	1	1	1	5.7869	0	0	1
4.41884	3.46574	1	4.60517	1	1	1	1	0	7.90286	4.63683	5.49794	1
5.70044	3.55535	1	4.60517	1	1	0	1	1	7.06817	1.60944	2.30259	1
3.55535	3.4012	1	5.29832	1	0	1	1	1	6.65415	4.63683	5.49794	1
4.09268	3.4012	1	5.29832	1	1	0	1	1	6.95559	4.63683	5.49794	1
4.47734	3.55535	1	4.06044	0	1	1	1	1	6.46147	2.30259	2.30259	1
4.37701	3.3673	0	3.80666	1	1	1	0	1	6.82437	4.63683	5.49794	1
5.826	3.61092	1	4.48864	1	1	1	1	1	4.36945	4.63683	5.49794	1
4.42963	3.55535	1	4.39445	0	0	1	1	1	8.87291	3.71357	3.66356	1
3.89182	3.55535	1	5.29832	1	1	1	1	1	7.79276	5.1358	4.86753	1
4.80402	3.61092	1	4.45435	0	0	1	0	1	5.62402	0.693147	1.09861	1
5.8522	3.49651	0	3.46574	0	1	0	1	0	8.16166	1.94591	2.77259	1
4.93447	3.46574	1	4.60517	0	1	0	1	1	9.19269	4.94164	6.32077	1
4.23411	3.55535	1	4.20469	0	1	1	1	0	6.8222	1.38629	3.21888	1
4.17439	3.55535	1	3.13549	0	0	1	0	1	5.92693	0.693147	0.693147	1
4.59512	3.46574	1	5.29832	0	1	1	1	1	8.96559	3.98898	4.91998	1
4.59512	3.4012	1	0.693147	1	1	1	1	1	5.61677	1.09861	2.48491	1
4.52721	3.4012	1	5.99146	0	1	1	1	1	6.23441	2.77259	4.46591	1
3.55535	3.4012	1	4.60517	1	1	0	1	1	9.36022	3.71357	4.17439	1
4.23411	3.49651	1	4.60517	0	1	0	1	1	10.577	6.90073	6.79794	1
4.48864	3.58352	1	4.43082	1	1	0	1	0	7.54486	2.30259	3.3673	1
6.14847	3.43399	1	3.13549	0	1	1	0	1	7.41095	1.79176	2.77259	1
5.1299	3.43399	1	4.60517	0	1	0	1	1	8.75116	3.3673	4.00733	1
4.5326	3.3673	0	3.09104	0	1	1	1	0	8.36497	5.00395	6.05209	1
6.2519	3.4012	1	4.09434	1	1	1	1	1	9.80863	3.49651	4.89784	1
5.70044	3.55535	1	3.80666	1	0	0	1	1	7.25205	3.09104	4.20469	1
4.40672	3.55535	0	4.02535	0	1	1	0	1	9.35876	3.29584	3.7612	1
4.17439	3.55535	1	3.13549	0	0	1	0	1	5.92693	0.693147	0.693147	1
4.59512	3.46574	1	5.29832	0	1	1	1	1	8.96559	3.98898	4.91998	1
4.59512	3.4012	1	0.693147	1	1	1	1	1	5.61677	1.09861	2.48491	1
4.52721	3.4012	1	5.99146	0	1	1	1	1	6.23441	2.77259	4.46591	1
3.55535	3.4012	1	4.60517	1	1	0	1	1	9.36022	3.71357	4.17439	1
4.23411	3.49651	1	4.60517	0	1	0	1	1	10.577	6.90073	6.79794	1
4.48864	3.58352	1	4.43082	1	1	0	1	0	7.54486	2.30259	3.3673	1
6.14847	3.43399	1	3.13549	0	1	1	0	1	7.41095	1.79176	2.77259	1
4.5326	3.4012	0	3.09104	0	1	1	1	0	8.36497	5.00395	6.05209	1
5.70044	3.52636	1	3.80666	1	0	0	1	1	7.25205	3.09104	4.20469	1
3.89182	3.58352	1	5.70378	0	1	1	1	1	6.77765	1.60944	1.94591	1
4.27667	3.29584	1	4.41884	0	1	1	1	0	7.19068	1.60944	2.30259	1
5.1299	3.4012	1	4.60517	1	0	0	1	1	7.11639	2.56495	3.21888	1
5.1299	3.4012	1	5.70378	1	1	0	1	1	5.26786	1.60944	3.21888	1
5.28827	3.46574	1	4.60517	0	1	1	1	1	7.87322	1.60944	3.21888	1
4.83398	3.49651	1	4.60517	0	1	1	1	1	6.55393	2.07944	3.52636	1
4.8828	3.49651	1	3.3673	0	1	1	1	0	8.81388	1.79176	1.60944	1
5.23644	3.52636	1	1.09861	0	1	1	1	1	8.25713	1.38629	2.19722	1
4.47734	3.52636	0	3.21888	0	1	0	1	1	8.73327	2.83321	3.91202	1
4.93447	3.43399	1	5.29832	0	0	1	1	1	5.93225	1.38629	1.79176	1
5.68698	3.55535	1	2.94444	0	1	0	1	1	7.38275	1.79176	3.55535	1
4.00733	3.4012	1	4.36945	1	1	1	1	0	9.424	3.91202	4.23411	1
6.81235	3.55535	0	3.82864	1	1	1	1	1	5.64897	0	2.30259	1
5.00395	3.3673	1	3.46574	0	1	0	1	1	7.99463	1.79176	3.63759	1
4.77912	3.46574	0	3.85015	0	1	1	1	1	7.62168	3.17805	3.93183	1
5.76519	3.46574	1	3.63759	0	1	1	1	1	5.43808	1.79176	2.48491	1
4.47734	3.46574	0	5.29832	0	1	1	1	1	8.20931	4.84419	4.99721	1
5.1299	3.49651	1	4.60517	0	1	0	1	1	9.90678	4.40672	4.93447	1
4.31749	3.49651	1	4.60517	0	1	1	1	0	8.55449	1.79176	3.66356	1
4.07754	3.46574	1	4.38203	1	1	1	1	1	9.286	4.15888	5.15906	1
6.66313	3.55535	1	1.09861	1	0	1	1	1	5.7869	0	0	1
4.1463	3.61092	1	5.29832	0	0	1	1	1	6.50578	1.60944	2.07944	1
4.31749	3.61092	0	3.61092	0	1	1	1	1	7.99294	1.79176	0.693147	1
4.44265	3.63759	1	4.60517	0	1	1	1	1	8.20658	3.4012	4.44265	1
3.3322	3.4012	1	0	0	1	1	0	0	10.0132	0	2.30259	1
4.20469	3.58352	0	5.99146	1	1	1	1	1	6.04025	2.3979	3.17805	1
4.23411	3.58352	1	6.55108	0	1	1	1	1	7.85516	3.17805	3.13549	1
4.77912	3.58352	0	3.68888	0	1	1	1	1	8.25505	2.19722	2.3979	1
5.85507	3.4012	1	2.19722	1	1	1	1	1	5.20401	1.09861	2.07944	1
5.00395	3.58352	1	4.00733	0	1	1	1	0	5.56834	0	0.693147	1
4.23411	3.4012	0	4.60517	0	1	1	1	0	6.5582	4.63683	5.49794	1
3.73767	3.52636	1	4.33073	1	1	1	1	1	8.5307	4.63683	5.49794	1
6.80128	3.4012	1	3.78419	1	1	1	0	1	7.26753	1.94591	3.09104	1
4.09101	3.55535	1	4.60517	1	1	1	1	1	4.72739	4.63683	5.49794	1
6.21261	3.43399	1	5.29832	0	1	1	1	1	6.23441	3.17805	5.95324	1
5.62762	3.4012	1	1.60944	0	1	1	0	1	5.99894	4.63683	5.49794	1
4.93447	3.61092	1	3.49651	1	1	0	1	1	5.59471	2.07944	2.77259	1
5.28827	3.55535	1	3.04452	0	1	1	1	1	8.65295	1.94591	1.94591	1
4.54329	3.3673	1	4.60517	1	1	1	1	1	4.34381	4.63683	5.49794	1
5.3845	3.58352	1	4.07754	0	1	0	1	1	8.284	2.83321	4.59512	1
4.23411	3.58352	1	3.21888	0	1	1	1	1	8.98357	4.63683	5.49794	1
4.48864	3.71357	1	3.43399	0	1	1	1	0	7.64779	2.94444	3.17805	1
5.57973	3.49651	1	3.93183	0	1	0	1	0	8.05134	1.60944	2.30259	1
4.93447	3.3322	1	5.29832	1	1	1	1	1	8.08918	4.90527	6.70686	1
5.05523	3.58352	1	3.68888	1	1	1	1	0	7.49276	3.04452	2.99573	1
4.35671	3.52636	1	4.59512	1	1	1	1	1	7.64826	1.79176	1.94591	1
4.78749	3.63759	0	3.8712	0	1	1	1	1	8.19836	3.82864	4.39445	1
3.46574	3.49651	1	6.21461	0	1	0	1	0	9.7652	2.48491	3.46574	1
4.23411	3.55535	1	5.29832	1	1	1	1	1	6.35957	2.94444	3.09104	1
5.33754	3.49651	1	3.63759	1	1	1	1	1	8.65887	3.97029	6.1591	1
4.77068	3.58352	1	4.60517	0	0	1	1	1	6.10479	0	1.60944	1
4.74493	3.58352	1	4.60517	0	1	1	1	0	7.12448	3.21888	3.52636	1
5.72685	3.68888	1	4.29046	1	1	1	1	1	9.52311	2.3979	2.63906	1
4.07754	3.4012	1	4.09434	0	1	1	1	1	6.29527	4.21951	5.4848	1
4.69135	3.29584	0	3.17805	0	0	1	1	0	7.04665	3.49651	5.56068	1
2.07944	3.29584	1	4.18965	0	0	0	0	1	4.7185	0.693147	1.38629	1
4.48864	3.52636	1	4.55388	0	1	1	1	1	9.27416	3.73767	4.47734	1
5.42935	3.63759	1	4.14313	0	1	0	1	0	7.09091	2.48491	3.7612	1
5.34233	3.4012	1	3.46574	1	1	1	1	1	7.18917	1.38629	2.19722	1
3.90801	3.46574	0	5.99146	0	1	1	1	1	6.21261	2.70805	3.29584	1
5.34233	3.46574	1	0	1	0	1	1	1	8.20686	2.94444	3.61092	1
4.36945	3.55535	1	4.60517	1	1	1	1	1	4.89035	1.09861	1.94591	1
5.39816	3.52636	1	0.693147	0	0	1	0	0	7.12044	0.693147	1.79176	1
5.3845	3.4012	1	1.94591	0	1	1	1	1	5.04986	0.693147	1.94591	1
4.27667	3.4012	1	2.3979	0	1	0	1	1	4.97673	2.3979	2.56495	1
4.47734	3.4012	0	4.60517	1	1	1	1	1	7.81116	2.56495	3.63759	1
4.36945	3.4012	0	5.70378	1	1	1	1	1	5.00395	1.38629	3.68888	1
6.2804	3.52636	1	2.77259	1	1	1	1	1	6.00389	4.63683	5.49794	1
4.48864	3.55535	1	4.36945	1	1	0	1	1	6.19848	3.04452	4.76217	1
5.18178	3.4012	1	2.63906	0	0	1	1	1	5.03695	0	1.09861	1
3.89182	3.4012	1	5.29832	1	1	1	1	1	7.79276	5.1358	4.86753	1
5.76205	3.58352	0	2.56495	1	1	0	1	1	8.88807	5.11799	5.46806	1
5.0626	3.63759	1	2.63906	0	1	1	1	1	8.57848	1.38629	2.48491	1
5.56068	3.52636	1	3.09104	0	1	0	1	1	7.23129	1.60944	3.17805	1
6.68336	3.43399	1	3.29584	1	1	1	1	1	8.07838	0	2.48491	1
4.99721	3.52636	0	3.91202	1	1	0	1	1	7.60986	2.3979	3.7612	1
4.85981	3.52636	0	3.2581	0	1	0	1	1	9.11998	3.8712	5.10595	1
5.1985	3.4012	1	1.60944	0	1	1	1	1	5.10595	1.38629	0.693147	1
3.4012	3.46574	1	4.60517	0	1	1	1	0	10.2086	4.00733	5.10595	1
6.16961	3.43399	0	2.56495	1	1	1	1	0	7.33824	1.38629	2.94444	1
4.36945	3.58352	1	4.60517	1	1	1	1	1	5.66296	4.30407	5.33754	1
5.69709	3.46574	1	3.55535	0	1	0	1	1	8.67625	4.20469	5.17048	1
3.89182	3.58352	1	4.17439	0	1	1	0	0	8.18312	1.09861	2.19722	1
4.91998	3.58352	1	6.21461	0	1	1	1	0	9.45978	4.77912	5.09987	1
6.06146	3.46574	1	2.70805	1	1	1	0	1	6.3315	1.09861	0.693147	1
4.77068	3.4012	0	4.60517	1	1	1	1	1	10.1255	6.48768	6.68336	1
3.73767	3.52636	1	2.56495	1	1	0	1	1	4.56435	0	2.48491	1
4.18965	3.46574	1	2.83321	0	1	1	1	0	9.42481	2.48491	2.3979	1
5.85507	3.52636	1	2.56495	1	1	0	1	1	8.03657	2.19722	3.09104	1
4.06044	3.58352	1	6.39693	0	1	1	1	0	4.94164	1.60944	1.38629	1
4.26268	3.63759	1	4.60517	1	1	1	1	1	5.96871	0	1.38629	1
4.85981	3.61092	1	4.60517	1	1	0	1	1	7.42893	1.60944	1.94591	1
4.55388	3.49651	1	3.17805	0	0	0	1	1	9.21751	1.38629	0	1
5.76205	3.49651	1	3.13549	1	1	0	1	1	7.95262	3.8712	6.82546	1
4.49758	3.55535	1	4.60517	0	1	1	1	0	10.208	2.89037	3.85015	1
4.17439	3.55535	1	4.47734	0	1	1	1	0	5.826	1.38629	1.60944	1
4.40672	3.55535	1	4.45435	0	1	1	0	1	8.07807	3.93183	4.29046	1
3.68638	3.58352	0	4.60517	0	1	1	1	1	7.6353	3.13549	3.2581	1
4.85203	3.58352	1	4.60517	1	1	1	1	1	6.9594	1.79176	2.3979	1
5.3845	3.43399	1	0.693147	1	1	0	1	1	6.52356	1.09861	3.21888	1
4.40672	3.3322	1	3.58352	0	1	1	1	1	5.03044	0.693147	0.693147	1
5.52146	3.43399	1	4.40672	0	1	1	1	0	6.00389	1.94591	2.30259	1
4.23411	3.49651	1	4.21951	0	0	1	1	1	6.27288	0.693147	2.48491	1
5.79301	3.46574	1	3.68888	0	1	1	0	1	6.72743	0.693147	0	1
5.47646	3.58352	1	3.80666	1	1	1	1	1	5.79909	0	1.09861	1
5.12396	3.4012	1	2.56495	1	1	1	1	1	6.6174	0	2.07944	1
4.23411	3.4012	0	4.60517	1	1	1	1	1	5.21494	3.4012	4.11087	1
5.8693	3.4012	1	0	1	1	1	1	0	7.41638	1.94591	3.04452	1
4.02535	3.52636	1	6.21461	1	1	1	1	1	6.53379	4.09434	4.23411	1
4.85203	3.46574	1	3.68888	0	1	0	1	1	6.9344	3.58352	6.92166	1
4.41884	3.3673	1	4.07754	1	1	0	1	1	6.3699	0.693147	1.60944	1
6.47697	3.3673	1	4.46591	1	1	1	0	1	7.57558	2.48491	3.46574	1
4.23411	3.58352	1	4.09434	0	1	1	0	1	6.38519	2.07944	2.56495	1
4.93447	3.58352	1	3.49651	0	0	1	0	1	6.56244	1.09861	1.09861	1
4.31749	3.55535	0	4.11087	0	1	1	0	1	8.40402	2.94444	2.99573	1
4.50976	3.55535	0	2.83321	0	1	1	1	1	7.25347	1.60944	1.60944	1
4.48864	3.52636	0	2.19722	0	1	1	1	0	4.34381	1.09861	2.56495	1
5.96358	3.43399	1	4.27667	1	1	1	1	1	5.59471	1.79176	2.3979	1
4.17439	3.49651	0	2.63906	1	1	1	1	1	4.44265	1.38629	2.3979	1
4.35671	3.46574	1	2.89037	0	1	1	1	1	7.05445	3.98898	4.99043	1
5.00395	3.4012	1	4.06044	1	0	1	0	1	5.826	0	0	1
5.0626	3.46574	1	3.80666	0	1	0	1	1	5.86647	2.94444	3.04452	1
4.86753	3.3673	1	3.61092	1	1	1	0	1	7.23056	1.60944	3.29584	1
5.16479	3.46574	1	3.78419	1	1	1	1	1	5.8522	2.30259	2.83321	1
4.59512	3.4012	1	4.60517	1	0	0	1	0	5.94542	1.60944	3.2581	1
5.28827	3.43399	1	1.60944	0	1	0	1	1	4.49981	0.693147	0.693147	1
4.77912	3.49651	1	3.68888	0	0	1	1	1	6.92952	2.07944	2.48491	1
4.30407	3.46574	1	0	1	1	1	1	1	3.2581	0.693147	2.30259	1
4.85981	3.55535	1	3.95124	1	0	1	0	1	7.88721	2.56495	3.13549	1
2.99072	3.61092	1	6.68461	0	1	1	1	1	6.33859	1.60944	2.3979	1
4.1463	3.49651	1	6.55108	0	1	1	1	1	8.43815	2.19722	2.77259	1
4.69135	3.58352	0	3.82864	0	1	1	1	1	8.66441	2.63906	4.11087	1
4.77068	3.43399	1	3.61092	0	1	1	1	0	6.15698	0.693147	1.60944	1
4.99721	3.55535	0	4.60517	1	1	0	1	1	11.9881	6.12249	6.78446	1
4.39445	3.46574	0	4.09434	1	1	1	0	1	6.7417	1.38629	0.693147	1
4.82831	3.4012	1	4.60517	1	1	1	1	1	7.88458	1.79176	2.99573	1
5.2933	3.63759	1	3.71357	1	1	1	0	1	6.2691	1.79176	0	1
5.79301	3.4012	1	4.31749	0	1	1	1	1	7.05531	2.07944	1.94591	1
4.27667	3.61092	1	6.39693	0	1	1	1	1	8.31557	3.93183	5.16479	1
5.02388	3.61092	1	3.93183	0	1	1	1	0	8.50289	2.3979	2.30259	1
4.36945	3.29584	0	2.77259	1	1	0	1	1	5.70044	3.2581	4.40672	1
3.55535	3.4012	1	5.99146	0	1	0	1	0	6.81014	2.48491	2.56495	1
5.01064	3.61092	0	3.3673	0	1	1	1	1	5.34233	1.38629	1.60944	1
5.52386	3.49651	1	4.36945	0	1	1	1	1	5.83481	0	1.09861	1
5.1299	3.58352	1	3.49651	0	1	1	1	1	8.93063	2.3979	3.21888	1
4.40672	3.49651	1	2.19722	0	1	1	1	1	4.86753	0.693147	0.693147	1
4.55388	3.49651	1	2.70805	0	1	1	1	1	6.39024	2.56495	3.71357	1
4.60517	3.49651	1	2.30259	0	1	1	1	1	4.35671	0.693147	1.94591	1
5.85507	3.49651	1	4.41884	0	1	0	1	1	6.76504	2.89037	2.3979	1
5.79301	3.66356	1	2.30259	1	1	1	1	1	4.89784	0	2.3979	1
5.12396	3.66356	1	1.09861	0	1	1	0	0	8.62227	3.98898	4.49981	1
5.59471	3.4012	1	4.40672	0	1	1	1	0	5.826	0.693147	2.56495	1
3.89182	3.4012	0	4.60517	1	1	1	1	1	5.36598	1.60944	3.13549	1
4.81826	3.4012	1	0.693147	1	1	1	1	1	6.34036	3.43399	4.00733	1
4.85203	3.4012	1	3.89182	0	1	0	1	1	6.76504	1.09861	1.79176	1
4.60417	3.63759	1	5.29832	0	1	1	1	0	9.57637	2.89037	2.89037	1
5.2933	3.58352	1	6.39693	0	1	1	1	1	9.59261	4.57471	5.27811	1
4.31749	3.4012	1	6.90776	0	1	1	1	1	7.40184	2.70805	4.06044	1
4.59208	3.58352	1	2.30259	0	1	1	1	1	6.39526	3.43399	4.55388	1
4.17439	3.46574	1	4.60517	0	1	1	0	0	5.01728	0	0.693147	1
5.18178	3.46574	1	3.7612	0	1	1	1	1	5.26269	0	1.38629	1
4.07754	3.63759	1	5.70378	0	1	1	1	1	8.5696	3.58352	4.78749	1
4.23411	3.4012	1	5.29832	1	1	0	1	1	7.05876	2.83321	4.54329	1
4.83398	3.46574	1	3.04452	0	1	1	1	1	8.10772	2.99573	3.97029	1
5.10595	3.4012	0	6.39693	1	1	1	1	1	7.11477	4.40672	4.70048	1
4.69135	3.4012	1	3.8712	1	1	0	1	1	9.80565	4.49981	6.20456	1
5.00395	3.52636	0	2.70805	0	1	1	1	0	7.40001	3.49651	3.89182	1
4.46591	3.55535	1	4.60517	0	1	1	1	1	8.15507	0	1.38629	1
4.07754	3.4012	1	6.90776	0	1	0	1	1	8.35255	4.39445	6.07764	1
4.07754	3.3673	1	3.17805	0	1	1	1	1	6.86485	0.693147	0	1
4.07754	3.4012	1	3.29584	1	1	1	1	1	5.24702	2.56495	3.55535	1
4.07754	3.29584	0	3.61092	1	1	1	1	1	4.38203	3.17805	3.43399	1
4.93447	3.55535	1	4.40672	0	1	1	1	0	8.52556	3.04452	3.71357	1
4.78749	3.3673	1	4.60517	0	1	1	0	0	4.43082	0	0	1
3.66356	3.49651	1	3.82864	0	0	1	0	1	6.608	1.94591	2.83321	1
3.95124	3.43399	1	3.7612	0	1	1	1	1	8.05548	3.3322	4.77912	1
4.40672	3.61092	0	4.60517	0	1	1	0	1	9.46576	3.82864	3.85015	1
4.59077	3.61092	0	2.77259	0	1	1	1	1	5.1358	0	1.60944	1
4.31749	3.46574	1	3.58352	1	1	1	1	0	8.08302	4.00733	4.54329	1
4.24707	3.49651	1	4.06044	1	1	1	1	1	8.65172	4.07754	4.68213	1
5.51745	3.46574	1	3.13549	0	1	1	1	1	7.62998	1.60944	1.79176	1
5.6204	3.58352	1	3.43399	0	1	1	1	0	8.52218	0.693147	1.38629	1
4.97673	3.46574	1	2.07944	0	1	1	1	0	5.37528	1.38629	0	1
4.48864	3.46574	0	3.71357	1	1	0	1	1	6.90975	4.48864	4.94164	1
5.0626	3.55535	1	1.60944	0	1	1	1	1	9.48128	2.07944	2.77259	1
4.59512	3.29584	0	2.56495	0	1	1	1	1	9.18194	0	1.38629	1
4.07754	3.52636	1	5.29832	0	1	0	1	0	4.60517	0	1.60944	1
4.77912	3.55535	1	3.73767	1	0	1	1	1	4.90527	0	0	1
4.97673	3.4012	1	1.60944	0	1	1	1	0	6.04025	0.693147	1.09861	0
5.20949	3.4012	1	4.60517	0	1	0	1	1	9.76589	5.0626	5.36598	0
4.23411	3.3673	1	3.68888	0	1	1	0	0	5.95842	0	1.09861	0
4.69135	3.58352	1	4.60517	1	1	0	1	1	7.23993	2.56495	4.72739	0
4.27667	3.58352	1	4.11087	0	1	1	1	0	7.83953	2.07944	2.63906	0
4.77068	3.46574	0	3.91202	1	1	0	1	1	9.66301	7.10332	7.61184	0
5.43372	3.4012	1	4.5326	1	1	1	1	1	7.47022	3.29584	5.54518	0
4.09434	3.49651	1	1.94591	1	1	1	1	1	4.70953	0.693147	3.2581	0
4.38203	3.49651	1	5.99146	0	0	1	1	1	8.58054	3.04452	3.46574	0
4.00733	3.58352	1	4.60517	0	1	1	1	0	6.05209	2.19722	1.09861	0
4.35671	3.52636	1	4.60517	1	0	1	1	1	5.03695	0.693147	0.693147	0
4.36945	3.58352	1	4.60517	0	1	0	1	1	7.73149	2.48491	3.09104	0
5.0689	3.61092	0	2.77259	0	1	1	1	1	9.44983	3.63759	4.29046	0
5.24175	3.43399	1	4.60517	0	1	1	1	1	6.77079	1.09861	4.00733	0
4.93447	3.49651	1	4.11087	0	0	1	1	1	8.34901	1.79176	2.99573	0
4.93447	3.49651	0	4.00733	0	1	1	1	1	6.12687	0.693147	1.60944	0
5.18739	3.55535	1	3.52636	0	0	1	0	1	5.77765	1.38629	1.60944	0
5.1299	3.55535	1	2.83321	0	0	1	0	1	6.1334	1.09861	0.693147	0
4.30407	3.4012	1	3.04452	0	1	1	1	1	6.86901	3.55535	5.23644	0
4.58497	3.49651	1	4.60517	1	1	0	1	1	8.06589	2.3979	4.26268	0
4.86753	3.55535	1	3.68888	1	1	1	0	1	8.45744	2.48491	3.29584	0
4.07754	3.71357	0	2.56495	0	1	1	1	1	9.08103	1.94591	3.17805	0
4.90527	3.46574	1	1.79176	0	1	1	1	1	6.52796	0.693147	1.60944	0
5.80814	3.43399	1	4.23411	1	1	1	1	1	7.27448	3.2581	3.21888	0
4.27667	3.3673	1	3.3673	0	0	1	1	1	7.44892	1.94591	3.17805	0
5.24175	3.3673	1	0	1	0	0	0	1	5.43808	0.693147	0.693147	0
3.78419	3.4012	0	3.3673	1	1	1	1	1	8.26591	5.45532	5.64897	0
5.0689	3.46574	1	4.06044	0	0	1	1	1	6.01127	0.693147	1.60944	0
4.36945	3.58352	0	2.99573	0	1	1	1	1	7.38709	4.12713	4.79579	0
4.36945	3.58352	1	4.55388	1	1	1	1	0	6.03309	1.38629	2.99573	0
4.77912	3.49651	1	3.89182	0	1	1	1	1	8.2953	2.56495	3.97029	0
4.93447	3.49651	0	4.09434	0	1	1	1	1	6.81454	1.79176	2.3979	0
5.38907	3.49651	1	2.07944	0	1	1	1	0	4.45435	0	3.17805	0
4.23411	3.4012	1	3.09104	1	1	1	1	1	5.95064	1.79176	3.46574	0
4.17439	3.3673	1	3.66356	1	1	1	1	0	6.36819	1.38629	1.79176	0
4.09434	3.49651	1	6.21461	0	1	1	1	1	5.88888	1.09861	3.49651	0
4.48864	3.55535	1	4.47734	1	1	1	1	1	6.85118	2.77259	3.43399	0
4.09268	3.4012	1	4.60517	0	1	1	1	1	8.63906	2.94444	2.77259	0
4.57471	3.4012	1	5.99146	1	1	0	1	1	5.47646	1.60944	3.89182	0
4.68213	3.46574	1	4.07754	0	0	1	1	1	5.42495	0.693147	0	0
6.54965	3.52636	1	6.90776	1	1	0	1	1	8.76997	3.17805	4.85203	0
5.70044	3.4012	1	6.90776	1	1	0	1	1	8.13094	3.4012	4.64439	0
7.16935	3.66356	1	6.90776	0	1	1	0	1	9.24339	1.94591	3.52636	0
8.07059	3.49651	1	6.80239	0	1	0	1	1	5.8693	1.09861	3.3322	0
7.78281	3.58352	1	6.68461	0	1	0	1	1	11.3464	5.34711	7.27725	0
5.2933	3.49651	1	6.55108	0	1	0	1	1	9.4273	4.07754	4.59512	0
3.3322	3.49651	1	6.55108	1	1	0	1	1	7.92117	2.63906	3.95124	0
8.07028	3.61092	1	6.21461	0	1	1	0	1	10.3628	3.21888	4.34381	0
7.93702	3.49651	1	6.21461	0	1	0	1	1	9.44129	4.14313	5.04343	0
7.9338	3.71357	1	5.99146	0	1	1	0	1	8.4145	1.94591	3.13549	0
7.78239	3.66356	1	5.99146	0	1	1	0	1	10.7057	2.99573	4.64439	0
5.38907	3.43399	1	5.99146	0	1	1	1	1	8.27767	3.52636	3.91202	0
4.89035	3.58352	1	5.70378	0	1	0	1	1	8.78248	6.86485	7.2428	0
5.79606	3.49651	1	5.70378	0	1	0	1	1	10.0145	6.47543	7.17472	0
6.05912	3.46574	1	5.70378	1	1	1	0	1	8.68542	1.94591	2.94444	0
4.77068	3.49651	1	5.70378	0	1	0	1	1	5.51343	2.48491	3.2581	0
4.85203	3.4012	1	5.29832	0	1	0	1	1	7.57302	5.31812	5.77144	0
5.33754	3.49651	1	5.29832	0	1	0	1	1	8.70101	5.87774	6.45677	0
2.76632	3.4012	1	5.29832	1	1	1	1	1	6.20254	1.09861	2.3979	0
4.48864	3.58352	1	5.29832	0	1	0	1	1	9.56163	7.08003	7.47817	0
6.80128	3.4012	1	5.29832	0	0	0	1	0	9.90379	5.27811	7.05445	0
5.59099	3.4012	1	5.29832	0	1	1	0	1	9.46063	3.95124	4.96981	0
5.826	3.49651	0	5.29832	0	0	0	1	0	9.63678	4.26268	5.59099	0
8.40961	3.68888	1	5.29832	0	1	1	0	1	7.29777	0.693147	2.56495	0
6.03548	3.4012	1	5.29832	0	1	0	1	1	7.04752	4.39445	4.91265	0
4.77912	3.49651	1	4.60517	0	1	1	1	1	8.98281	3.13549	3.29584	0
5.79301	3.4012	1	4.60517	0	1	0	1	1	8.6945	3.46574	4.72739	0
5.28827	3.49651	1	4.60517	0	1	0	1	1	7.24708	4.12713	5.01728	0
6.05912	3.4012	1	4.60517	0	1	1	1	1	9.97283	4.02535	5.53339	0
5.88332	3.43399	1	4.60517	0	1	0	0	1	7.52078	2.89037	3.2581	0
4.68213	3.4012	1	4.60517	0	1	0	1	1	8.31115	6.32794	6.61204	0
9.63561	3.71357	1	4.60517	0	1	0	1	1	9.77001	4.2485	6.56526	0
5.33754	3.49651	1	4.60517	0	1	0	1	1	7.15851	4.11087	4.81218	0
5.18178	3.46574	1	4.60517	0	1	1	0	1	4.58497	2.3979	2.3979	0
6.0845	3.3673	1	4.60517	0	1	1	1	1	8.59026	4.55388	5.89164	0
5.79606	3.49651	1	4.60517	0	1	1	0	1	5.63121	1.09861	2.63906	0
5.24175	3.4012	1	4.60517	0	1	0	1	1	5.9162	0	1.60944	0
5.78383	3.4012	1	4.60517	0	1	1	0	1	7.19744	3.04452	3.13549	0
6.21261	3.52636	1	4.60517	0	1	1	0	1	10.5896	2.63906	4.34381	0
7.90064	3.49651	1	4.60517	0	0	0	1	1	8.56789	3.29584	3.98898	0
5.38907	3.49651	1	4.60517	0	1	1	1	1	5.67332	0.693147	1.60944	0
7.65397	3.58352	0	4.60517	0	0	0	1	0	9.35988	4.14313	5.82305	0
5.18178	3.49651	1	4.60517	0	1	0	1	1	7.10003	4.61512	5.36129	0
8.61068	3.68888	1	4.60517	0	1	1	0	1	7.03703	1.79176	2.83321	0
6.54822	3.49651	1	4.60517	0	0	1	1	1	7.97109	2.48491	3.71357	0
5.42935	3.49651	1	4.60517	0	1	0	1	1	7.7476	4.02535	4.60517	0
8.41139	3.46574	1	4.60517	0	0	1	1	1	9.48638	5.68698	6.74876	0
5.79301	3.49651	1	4.60517	0	1	0	1	1	9.50346	5.95842	6.54247	0
5.12396	3.55535	1	4.60517	0	1	0	1	1	4.31749	1.79176	3.04452	0
6.68336	3.61092	1	4.60517	0	1	1	1	1	10.894	4.40672	5.69373	0
6.39526	3.4012	1	4.60517	0	0	0	1	1	6.88038	1.09861	2.70805	0
7.8973	3.61092	1	4.55388	0	1	0	1	1	8.74751	3.63759	6.05912	0
2.62467	3.3673	1	4.54329	1	1	1	0	1	3.68888	1.09861	1.09861	0
6.34388	3.3322	1	4.51086	0	1	1	1	1	8.14323	2.77259	3.17805	0
7.97212	3.71357	1	4.51086	0	1	1	1	1	10.178	3.58352	4.02535	0
5.12396	3.49651	1	4.51086	0	1	0	1	1	6.92461	4.15888	5.0689	0
6.19236	3.46574	1	4.49981	1	0	0	1	1	4.04305	0.693147	1.09861	0
4.93447	3.4012	1	4.48864	0	1	0	1	1	5.41165	2.70805	3.4012	0
7.54908	3.49651	1	4.47734	0	1	1	1	1	7.85244	4.48864	6.53814	0
5.79301	3.49651	1	4.45435	0	1	0	1	1	8.78232	5.95584	6.35611	0
5.38907	3.4012	1	4.45435	0	1	0	1	1	7.10414	1.38629	2.83321	0
5.23644	3.4012	1	4.45435	0	1	0	1	1	6.82111	4.56435	4.85203	0
5.73334	3.43399	1	4.44265	0	1	0	1	1	8.05769	2.83321	2.89037	0
5.98896	3.4012	1	4.44265	0	1	0	1	1	8.30894	5.14749	5.58725	0
6.53524	3.3673	1	4.36945	0	1	1	0	1	8.47345	4.18965	5.75574	0
7.16935	3.49651	1	4.36945	1	1	1	1	1	8.19119	1.60944	2.19722	0
4.69135	3.46574	1	4.36945	1	1	0	0	1	7.14441	2.89037	3.49651	0
7.93021	3.4012	1	4.35671	0	0	1	1	1	8.75132	2.07944	3.43399	0
5.88053	3.49651	1	4.34381	0	1	0	1	1	6.96602	3.97029	4.48864	0
5.9108	3.49651	1	4.33073	1	1	1	1	1	7.01302	2.70805	4.40672	0
5.00395	3.3673	1	4.31749	0	1	1	1	1	5.78996	2.3979	1.79176	0
2.94444	3.46574	1	4.31749	0	1	0	1	1	5.89164	0	2.19722	0
4.85981	3.43399	1	4.31749	0	1	1	1	1	8.11642	3.3673	3.71357	0
6.68336	3.58352	1	4.31749	1	1	0	1	1	10.7648	2.83321	4.80402	0
4.93447	3.4012	1	4.27667	0	1	0	1	1	7.3908	4.90527	5.26269	0
5.98645	3.49651	1	4.26268	0	1	0	1	1	7.19893	4.26268	4.90527	0
7.81964	3.49651	1	4.23411	0	0	1	1	1	6.34739	2.56495	3.91202	0
6.80239	3.80666	0	4.21951	0	1	1	1	0	7.97831	2.56495	4.38203	0
4.92725	3.49651	1	4.20469	0	1	0	1	1	6.12468	3.09104	3.7612	0
6.77992	3.4012	1	4.20469	0	0	1	1	1	5.92693	1.09861	2.63906	0
7.90064	3.49651	1	4.18965	0	1	1	0	1	11.2184	4.29046	5.21494	0
5.47646	3.4012	1	4.17439	0	1	1	1	1	8.72209	2.83321	3.85015	0
4.77912	3.49651	1	4.15888	0	1	1	1	1	7.07327	1.79176	1.79176	0
8.40961	3.68888	1	4.11087	0	1	1	0	1	6.76849	0	1.94591	0
8.15766	3.68888	1	4.09434	0	1	1	0	1	6.10479	0	1.94591	0
6.2106	3.49651	1	4.07754	0	1	0	1	1	8.42552	5.1299	5.56068	0
5.63121	3.49651	1	4.07754	1	1	1	0	1	9.55726	2.89037	3.78419	0
6.03548	3.49651	1	4.06044	0	1	0	1	1	7.97797	5.14166	5.57215	0
8.16023	3.61092	1	4.06044	0	1	1	1	1	9.66529	3.98898	5.76519	0
6.74406	3.52636	1	4.04305	1	1	1	1	1	6.78106	1.38629	1.60944	0
5.65948	3.61092	1	4.02535	0	1	1	0	1	6.40357	0.693147	1.79176	0
3.66356	3.3673	1	3.98898	0	1	0	0	1	4.96981	1.94591	1.94591	0
5.82305	3.49651	1	3.98898	0	1	0	1	1	6.85857	4.45435	4.91265	0
8.11642	3.71357	0	3.91202	0	0	0	1	0	7.76684	2.07944	3.46574	0
7.7003	3.49651	1	3.89182	0	1	0	1	1	6.94505	1.38629	3.13549	0
6.6053	3.4012	1	3.8712	0	1	1	1	1	8.2196	4.33073	5.39816	0
8.21338	3.68888	1	3.85015	0	1	1	0	1	7.21082	0	1.38629	0
5.98896	3.4012	1	3.82864	0	1	1	0	1	7.6695	2.3979	4.21951	0
6.80128	3.3673	1	3.80666	0	1	1	1	1	5.63835	0	2.63906	0
7.64922	3.46574	1	3.80666	1	1	1	0	1	7.5994	0	1.79176	0
7.94058	3.55535	0	3.7612	0	0	0	1	0	7.46336	2.19722	3.71357	0
8.18841	3.49651	1	3.73767	0	1	1	0	1	5.45104	2.63906	4.06044	0
4.85981	3.43399	1	3.73767	0	1	1	0	1	5.7301	1.79176	1.09861	0
6.54965	3.49651	1	3.68888	1	1	1	1	1	5.68358	1.60944	2.56495	0
5.51745	3.4012	1	3.68888	0	1	0	1	1	8.5305	3.2581	4.44265	0
7.00216	3.49651	1	3.66356	0	1	1	0	1	6.49224	1.79176	2.83321	0
6.50578	3.4012	1	3.66356	0	1	1	1	1	8.52734	2.56495	3.61092	0
5.28827	3.49651	1	3.66356	0	1	0	1	1	3.68888	2.30259	3.04452	0
6.90675	3.4012	1	3.66356	0	1	0	1	1	5.1299	2.63906	3.13549	0
8.19119	3.43399	1	3.58352	1	1	0	1	1	6.53088	2.30259	3.49651	0
7.81601	3.4012	1	3.58352	0	0	1	1	0	6.50129	3.09104	5.50939	0
5.79301	3.3673	1	3.49651	0	1	1	1	1	8.43707	1.94591	2.99573	0
6.68336	3.52636	1	3.49651	0	1	0	1	1	8.62299	4.85203	5.57215	0
5.42935	3.4012	1	3.49651	0	1	0	1	1	6.70686	2.56495	2.83321	0
6.12905	3.4012	1	3.46574	0	1	1	0	1	8.18451	2.3979	4.38203	0
6.54822	3.4012	1	3.46574	0	1	0	1	1	5.55296	3.58352	3.71357	0
5.74939	3.4012	1	3.46574	0	1	0	1	1	5.26786	2.83321	3.29584	0
7.00216	3.46574	1	3.43399	1	1	1	1	1	8.46632	2.19722	4.02535	0
7.93702	3.63759	1	3.43399	0	1	0	1	1	8.58392	2.19722	4.51086	0
6.41182	3.49651	1	3.43399	0	1	0	1	1	7.12367	4.07754	4.51086	0
7.08924	3.63759	1	3.43399	0	0	1	1	1	6.34914	0	0	0
6.68336	3.4012	1	3.43399	0	0	1	1	0	4.14313	0	2.99573	0
6.90675	3.49651	1	3.4012	0	1	0	1	1	7.32119	4.04305	4.67283	0
6.06146	3.4012	1	3.3673	1	1	1	0	1	9.15451	2.99573	3.7612	0
5.70044	3.49651	1	3.3673	1	1	1	1	1	6.74052	2.30259	2.56495	0
4.48864	3.3673	1	3.3673	0	1	0	1	1	6.82871	2.07944	1.38629	0
6.39526	3.3673	1	3.3673	0	1	1	1	1	5.11799	1.09861	1.94591	0
5.23644	3.49651	1	3.3322	0	1	0	1	1	8.80237	5.51343	5.92158	0
5.0689	3.46574	1	3.3322	1	1	0	0	1	5.62762	1.09861	1.94591	0
7.54908	3.55535	1	3.3322	0	1	1	1	1	5.3033	2.19722	4.15888	0
6.68336	3.52636	1	3.3322	0	1	1	1	1	6.32972	0.693147	1.79176	0
6.0845	3.52636	1	3.29584	0	1	1	1	1	5.49306	0.693147	1.60944	0
6.54965	3.52636	1	3.2581	0	1	1	0	1	8.18897	1.09861	2.3979	0
4.92725	3.97029	1	3.2581	0	0	0	1	1	5.88888	3.73767	4.12713	0
5.59099	3.49651	1	3.21888	0	1	0	1	1	6.80351	3.66356	4.18965	0
7.16858	3.49651	1	3.21888	0	1	0	1	1	7.05531	3.93183	4.31749	0
5.57595	3.49651	1	3.21888	0	1	0	1	1	6.79571	3.61092	4.17439	0
7.16935	3.58352	1	3.21888	0	1	0	1	1	6.25958	1.38629	2.83321	0
4.59512	3.4012	1	3.21888	0	1	0	1	1	7.20712	4.65396	4.81218	0
8.57527	3.49651	1	3.17805	0	1	1	0	1	5.23644	0	2.19722	0
7.93702	3.43399	1	3.17805	0	1	0	1	1	9.1082	3.04452	5.1299	0
7.90064	3.55535	1	3.17805	0	1	0	1	1	8.31312	3.29584	5.03044	0
5.28827	3.43399	1	3.17805	0	1	0	1	1	6.2519	3.97029	4.57471	0
5.47227	3.4012	1	3.17805	0	1	0	1	1	3.66356	0.693147	1.60944	0
6.67077	3.4012	1	3.13549	0	1	0	1	1	6.66058	3.71357	4.31749	0
5.51343	3.55535	1	3.13549	0	1	0	1	1	2.89037	1.60944	2.19722	0
5.98896	3.4012	1	3.13549	0	1	0	1	1	6.67456	3.3673	4.00733	0
5.28827	3.49651	1	3.13549	0	1	0	1	1	6.22059	3.58352	3.93183	0
5.62762	3.4012	1	3.09104	0	1	1	1	1	8.16962	2.89037	3.66356	0
5.79301	3.49651	1	3.09104	0	1	0	1	1	6.58617	3.3322	3.98898	0
8.51699	3.68888	0	3.04452	0	0	0	1	0	8.66129	3.13549	4.86753	0
5.18739	3.49651	1	3.04452	0	1	0	1	0	8.2255	4.63473	5.21494	0
8.51519	3.61092	1	3.04452	0	1	1	0	1	8.50512	2.56495	2.3979	0
5.2933	3.3673	1	3.04452	0	1	1	1	1	7.01302	2.30259	2.48491	0
3.89182	3.49651	1	3.04452	0	1	0	1	1	5.86647	3.71357	4.27667	0
5.28827	3.49651	1	3.04452	0	1	0	1	1	4.78749	3.29584	3.46574	0
5.76205	3.49651	1	3.04452	0	1	0	1	1	6.3699	4.11087	4.45435	0
5.47227	3.4012	1	3.04452	0	1	0	1	1	6.73697	2.77259	4.70048	0
7.37713	3.52636	1	3.04452	0	1	0	1	1	6.14419	0.693147	2.3979	0
5.21494	3.4012	1	3.04452	0	1	0	1	1	5.09987	2.3979	2.83321	0
5.98896	3.4012	1	3.04452	0	1	1	1	1	5.59099	1.60944	2.77259	0
6.12905	3.49651	1	2.99573	0	1	0	0	1	6.17794	0.693147	1.09861	0
5.70044	3.49651	1	2.99573	0	1	1	0	1	7.49387	2.48491	2.77259	0
6.49072	3.52636	1	2.99573	1	1	0	1	1	6.87936	2.30259	3.09104	0
7.86288	3.63759	1	2.99573	0	1	0	1	1	8.83186	2.94444	5.23111	0
5.88332	3.49651	1	2.99573	0	1	1	1	1	6.24804	1.38629	1.09861	0
6.21261	3.49651	1	2.94444	1	1	1	1	1	6.55678	2.30259	3.89182	0
5.98896	3.3322	1	2.94444	0	1	1	1	1	5.47646	1.09861	1.09861	0
5.47646	3.43399	1	2.94444	0	1	0	1	1	6.26149	0	0	0
5.18178	3.4012	1	2.94444	0	1	0	1	1	5.65249	2.30259	3.43399	0
7.65397	3.58352	0	2.89037	0	0	0	1	0	8.44849	3.17805	4.54329	0
7.31255	3.43399	1	2.89037	1	1	1	1	1	6.62804	0.693147	1.38629	0
6.90675	3.4012	1	2.89037	0	1	0	1	1	6.03787	3.09104	3.58352	0
6.68211	3.4012	1	2.89037	0	1	0	1	1	7.19744	3.97029	4.17439	0
7.51152	3.58352	0	2.89037	0	0	0	1	0	7.44366	1.09861	3.3673	0
6.6695	3.43399	1	2.89037	0	1	0	1	1	7.44542	1.38629	1.60944	0
6.54965	3.49651	0	2.89037	0	0	0	1	0	5.18739	0.693147	1.79176	0
6.72022	3.49651	1	2.83321	1	1	1	1	1	8.00903	1.38629	2.83321	0
5.23644	3.4012	1	2.83321	0	1	0	1	1	6.90073	4.48864	4.76217	0
4.23411	3.49651	1	2.83321	0	1	1	0	1	2.30259	0	1.38629	0
5.98896	3.58352	1	2.83321	0	1	1	1	1	6.13988	0	1.79176	0
8.51519	3.58352	0	2.83321	0	0	0	1	0	7.72489	1.94591	3.78419	0
6.68336	3.46574	1	2.83321	1	1	0	1	1	9.00859	0	2.56495	0
7.54908	3.52636	1	2.77259	0	1	1	0	1	5.3845	0.693147	1.38629	0
5.3845	3.4012	1	2.77259	0	1	1	0	1	3.82864	0.693147	0.693147	0
6.68336	3.49651	1	2.77259	0	1	0	1	1	7.6009	4.35671	4.83628	0
6.68336	3.49651	0	2.77259	0	0	0	1	0	4.78749	1.09861	1.94591	0
5.79301	3.49651	1	2.77259	0	1	0	1	1	3.63759	1.60944	2.56495	0
6.59167	3.4012	1	2.77259	0	1	0	1	1	8.99628	3.04452	4.33073	0
7.78281	3.55535	1	2.77259	0	1	0	1	1	10.056	2.3979	4.20469	0
6.57786	3.4012	1	2.77259	0	1	0	1	1	2.99573	2.19722	2.30259	0
5.98645	3.49651	1	2.70805	0	1	0	1	1	4.27667	1.60944	1.79176	0
5.98645	3.4012	1	2.70805	0	1	1	1	1	6.6107	1.60944	1.60944	0
5.63121	3.49651	1	2.70805	1	1	1	0	1	4.62497	0	1.38629	0
7.78281	3.4012	1	2.70805	0	1	0	1	1	7.33041	0.693147	2.48491	0
7.2428	3.46574	1	2.70805	1	1	0	1	0	5.63835	1.38629	2.3979	0
7.86288	3.58352	1	2.63906	1	1	1	1	1	5.7589	0.693147	1.60944	0
5.98645	3.4012	1	2.63906	0	1	1	0	1	7.22111	1.09861	2.07944	0
8.45297	3.66356	1	2.63906	0	0	1	1	0	4.89784	1.38629	1.60944	0
6.56386	3.49651	1	2.63906	0	1	1	0	1	7.37651	2.94444	3.09104	0
4.59512	3.4012	1	2.63906	0	1	0	1	1	4.18965	1.60944	1.79176	0
4.92725	3.4012	1	2.63906	0	1	0	1	1	5.03044	2.70805	2.99573	0
7.27863	3.63759	1	2.63906	1	1	1	1	1	6.96319	1.60944	2.07944	0
6.7901	3.52636	0	2.63906	0	0	0	1	0	6.09582	2.19722	2.63906	0
6.0845	3.49651	0	2.63906	0	1	0	1	0	6.66058	1.60944	3.17805	0
6.80128	3.4012	1	2.63906	0	0	0	1	0	5.86079	1.09861	2.83321	0
5.98896	3.4012	1	2.56495	0	1	1	1	1	6.3613	0	1.09861	0
5.28827	3.49651	1	2.56495	0	1	0	1	1	4.5326	2.56495	2.94444	0
5.33754	3.4012	1	2.56495	0	1	1	0	1	5.32788	2.07944	2.19722	0
6.96508	3.4012	1	2.56495	0	1	1	0	1	2.19722	1.09861	1.60944	0
6.1506	3.43399	1	2.56495	0	0	0	1	1	8.32506	1.79176	3.04452	0
7.25771	3.49651	0	2.56495	1	1	0	1	1	6.06146	0	0	0
6.10702	3.43399	1	2.56495	0	1	0	1	1	6.51915	1.09861	2.48491	0
7.10497	3.52636	1	2.56495	0	1	1	1	1	7.12528	1.60944	3.13549	0
7.00216	3.49651	1	2.56495	0	1	0	1	1	8.1374	4.46591	4.95583	0
5.47227	3.4012	1	2.56495	0	1	0	1	1	3.3322	1.09861	1.38629	0
5.33754	3.49651	1	2.48491	0	1	0	1	1	9.01785	5.70044	6.1181	0
7.74023	3.55535	1	2.48491	0	1	1	1	1	6.01127	2.70805	4.67283	0
6.39526	3.3673	1	2.48491	0	1	1	0	1	6.14847	1.60944	3.49651	0
4.68213	3.4012	1	2.48491	0	1	0	1	1	5.04986	3.21888	3.68888	0
9.53242	3.68888	1	2.48491	0	1	1	1	1	7.38833	2.77259	5.0814	0
5.0689	3.43399	1	2.48491	1	1	1	0	1	6.02102	0	1.38629	0
5.826	3.4012	1	2.48491	0	1	1	0	1	3.2581	2.56495	2.56495	0
9.599	3.71357	1	2.48491	0	1	0	1	1	6.41673	0.693147	1.09861	0
5.62762	3.49651	1	2.48491	0	1	0	1	1	2.77259	2.07944	2.19722	0
6.39526	3.4012	1	2.48491	1	1	0	1	1	3.2581	0	1.60944	0
5.47646	3.46574	1	2.48491	0	1	1	1	1	6.24222	0.693147	1.60944	0
8.15766	3.73767	1	2.3979	0	1	1	0	1	8.33711	2.99573	3.61092	0
6.21261	3.4012	1	2.3979	0	1	1	0	1	3.68888	0	1.79176	0
5.76205	3.4012	1	2.3979	0	1	1	0	1	4.12713	2.19722	2.30259	0
7.08171	3.4012	1	2.3979	0	1	0	1	1	5.97126	0.693147	1.79176	0
6.6958	3.55535	0	2.3979	0	0	0	1	0	7.29641	2.77259	4.12713	0
6.54965	3.4012	1	2.3979	0	1	0	1	1	5.59471	1.94591	3.93183	0
7.4378	3.52636	1	2.3979	0	1	0	1	1	8.88003	3.97029	5.80212	0
8.71588	3.46574	1	2.3979	0	1	1	1	1	5.99146	0.693147	2.56495	0
6.2519	3.71357	1	2.3979	0	1	0	1	1	6.20456	1.60944	2.19722	0
5.66296	3.49651	1	2.3979	0	1	0	1	1	3.61092	2.48491	3.09104	0
5.7301	3.49651	1	2.30259	0	1	0	1	1	7.79441	3.98898	4.75359	0
7.1301	3.43399	1	2.30259	0	1	1	0	1	7.10497	1.79176	3.2581	0
5.59099	3.49651	1	2.30259	0	1	0	1	1	3.71357	1.09861	1.79176	0
6.90675	3.4012	1	2.30259	0	1	1	0	1	1.79176	1.09861	1.09861	0
6.68336	3.46574	1	2.30259	0	1	1	0	1	6.25575	0	0.693147	0
5.76519	3.52636	1	2.30259	0	0	0	1	0	5.80212	1.38629	3.2581	0
5.66296	3.49651	1	2.30259	0	1	0	1	1	1.94591	1.79176	1.79176	0
6.1717	3.55535	1	2.30259	0	1	1	1	1	7.2998	2.19722	2.48491	0
7.16935	3.61092	1	2.19722	1	1	1	1	1	5.49717	0.693147	0.693147	0
8.13124	3.58352	1	2.19722	1	0	1	1	0	6.19236	1.94591	3.58352	0
6.54965	3.66356	1	6.90776	1	1	1	0	1	11.5904	5.26269	7.28276	0
6.54965	3.58352	1	6.39693	1	1	1	0	1	9.69966	3.85015	5.48064	0
6.8977	3.43399	1	1.79176	1	1	0	1	0	8.84448	2.30259	3.89182	0
6.79234	3.58352	0	5.99146	1	0	0	1	0	10.1915	4.14313	5.98896	0
7.69576	3.58352	1	5.70378	0	1	1	1	0	11.4538	5.42495	6.81124	0
6.12905	3.55535	1	5.29832	1	1	1	0	1	8.6682	2.48491	4.21951	0
6.76388	3.61092	1	5.99146	1	1	0	1	0	10.8664	4.27667	5.55683	0
7.73631	3.61092	1	5.29832	0	1	1	1	0	10.2215	5.11799	6.58203	0
7.00216	3.63759	1	5.29832	1	1	0	1	0	9.80273	3.93183	5.54126	0
7.6004	3.58352	1	5.29832	0	1	1	1	0	9.9167	4.30407	5.74939	0
7.10003	3.61092	1	5.29832	1	1	0	1	0	11.6487	4.27667	5.37064	0
6.67456	3.71357	1	5.29832	1	1	0	0	1	8.1747	1.09861	3.2581	0
6.54965	3.58352	0	5.99146	1	0	0	1	0	9.68458	4.11087	5.826	0
8.22951	3.49651	1	4.60517	0	0	0	1	1	10.2714	4.75359	6.59987	0
7.38585	3.58352	1	4.49981	1	1	0	1	1	10.5923	4.54329	6.26149	0
5.18739	3.63759	1	3.78419	1	1	0	0	1	10.4229	3.68888	4.75359	0
6.46925	3.78419	0	4.60517	1	0	0	1	0	8.63052	2.48491	4.35671	0
7.0992	3.63759	1	4.60517	1	1	0	0	1	8.05833	1.38629	3.3673	0
6.41182	3.66356	0	4.46591	1	0	0	1	0	8.69249	1.60944	3.93183	0
9.18636	3.66356	0	3.58352	0	0	1	1	1	8.69148	3.73767	5.28827	0
6.632	3.71357	0	4.00733	1	0	0	1	0	7.99193	0	2.07944	0
7.60589	3.49651	1	4.52179	0	1	0	1	1	9.16983	3.49651	5.41165	0
6.79234	3.66356	0	4.60517	1	1	0	1	0	8.36776	2.07944	3.95124	0
6.89871	3.63759	1	4.60517	1	1	0	1	0	9.80035	3.4012	5.2933	0
7.20117	3.58352	1	3.55535	1	1	0	1	0	8.67112	2.77259	4.06044	0
7.19444	3.58352	1	3.21888	1	1	0	1	1	9.65976	4.17439	5.78996	0
6.54965	3.55535	0	4.60517	1	1	0	1	0	10.0256	3.82864	5.85507	0
7.27932	3.46574	1	2.30259	0	1	0	1	1	8.95157	2.99573	4.48864	0
7.73631	3.61092	1	3.73767	0	0	1	1	0	8.89453	3.63759	4.85203	0
6.79234	3.63759	1	5.29832	1	1	0	1	0	8.81759	2.70805	3.98898	0
7.14598	3.46574	0	2.70805	0	0	0	1	1	6.38012	0	2.30259	0
7.6004	3.52636	1	4.21951	0	0	1	1	0	8.10772	4.74493	5.21494	0
6.68586	3.58352	1	4.60517	1	1	0	1	0	8.70781	3.04452	4.38203	0
7.15462	3.52636	1	4.60517	0	1	0	1	0	11.4395	6.04737	6.8533	0
6.49072	3.63759	0	4.49981	1	0	0	1	0	7.99429	0	1.79176	0
6.79234	3.61092	1	4.38203	1	1	0	1	0	11.3092	4.12713	5.4848	0
6.49072	3.66356	0	4.04305	1	0	0	1	0	9.68078	2.19722	3.71357	0
6.8977	3.61092	1	3.97029	1	1	0	1	0	10.4803	4.12713	5.04343	0
7.5438	3.7612	0	3.98898	1	0	0	1	0	7.7003	1.79176	3.85015	0
9.11823	3.68888	0	3.52636	0	0	1	1	1	8.32191	3.3673	5.12396	0
9.24956	3.68888	0	3.93183	0	0	0	1	0	7.68983	1.60944	3.73767	0
7.25347	3.61092	1	3.2581	1	0	0	1	1	9.13335	3.52636	5.10595	0
6.54965	3.68888	1	5.29832	1	1	1	0	1	8.6771	2.30259	3.49651	0
7.86288	3.58352	1	4.34381	0	1	1	1	0	10.0284	4.41884	6.01372	0
6.54965	3.63759	0	5.29832	1	1	0	1	0	9.04405	3.3673	4.8828	0
6.67456	3.71357	1	4.60517	1	1	0	0	1	8.89796	2.19722	3.78419	0
7.1624	3.55535	1	4.38203	0	1	0	1	1	11.0437	2.70805	3.89182	0
7.59539	3.61092	1	4.60517	0	0	1	1	0	10.3713	3.3322	4.72739	0
5.76205	3.46574	1	5.29832	1	1	0	0	1	8.19395	1.38629	2.94444	0
5.70044	3.49651	1	4.36945	1	1	0	0	1	8.22631	2.19722	3.3322	0
6.32615	3.66356	0	4.40672	1	0	0	1	0	8.70682	2.07944	3.93183	0
7.15462	3.46574	1	4.18965	0	1	0	1	0	10.3787	4.86753	5.96871	0
7.23706	3.49651	1	4.39445	0	1	1	0	1	8.1834	2.30259	3.52636	0
6.96508	3.58352	1	3.73767	0	1	0	0	1	8.1898	1.79176	3.29584	0
7.20786	3.4012	1	3.2581	0	1	0	1	1	8.7281	2.63906	4.09434	0
7.18463	3.55535	1	5.29832	0	0	0	1	0	10.5576	5.04986	5.8693	0
7.15462	3.49651	1	4.43082	0	1	1	0	1	9.90058	3.68888	4.63473	0
7.19968	3.58352	1	4.60517	0	1	0	0	1	9.77423	2.70805	4.67283	0
7.23634	3.55535	1	3.21888	0	0	0	0	1	7.53476	0	2.83321	0
7.57507	4.12713	1	2.99573	1	0	0	0	1	6.03069	1.09861	1.38629	0
6.54965	3.58352	1	4.41884	0	0	1	1	1	8.70699	3.97029	5.37528	0
8.128	3.4012	1	3.13549	0	0	0	1	1	7.63192	1.94591	3.66356	0
7.69576	4.06044	1	1.60944	0	0	1	0	1	8.30127	0	2.30259	0
8.00603	4.06044	1	4.09434	0	0	1	0	1	8.32773	1.38629	2.99573	0
9.26084	3.71357	0	3.09104	0	0	0	1	1	8.85309	2.07944	3.71357	0
6.54965	3.58352	0	2.56495	1	0	0	1	0	8.31581	2.99573	4.51086	0
9.73388	3.73767	0	3.13549	0	0	0	1	0	7.71512	1.79176	3.49651	0
7.54433	3.61092	1	3.58352	1	1	0	1	1	9.27809	3.2581	4.67283	0
9.1474	3.68888	0	3.13549	0	0	0	1	0	8.83768	2.19722	4.20469	0
8.40961	3.46574	1	2.48491	1	1	0	1	0	10.6622	2.83321	4.51086	0
7.75018	3.58352	1	2.70805	0	0	0	1	1	10.1901	2.07944	4.07754	0
7.00125	3.63759	1	3.80666	1	1	0	1	0	8.95338	3.52636	5.15329	0
7.20117	3.63759	1	2.77259	1	1	0	1	1	9.48971	3.49651	4.89784	0
9.49175	3.68888	0	3.13549	0	0	0	1	0	8.08825	2.56495	3.98898	0
8.15766	3.46574	1	4.60517	0	1	1	0	1	7.25982	2.48491	3.8712	0
7.30653	3.43399	1	3.58352	0	1	0	1	1	8.4242	2.3979	2.89037	0
6.54965	3.55535	1	5.29832	1	1	1	0	1	10.9649	3.71357	5.11199	0
7.33954	3.58352	1	3.78419	1	1	0	1	1	9.39549	3.61092	5.42053	0
9.10053	3.63759	0	3.04452	0	0	0	1	1	9.9518	3.2581	4.7362	0
10.1105	3.66356	0	3.4012	0	0	1	1	1	8.56025	2.19722	3.73767	0
7.64922	3.73767	0	0.693147	1	0	0	1	0	7.54221	0	2.19722	0
8.1371	3.52636	1	2.83321	1	1	0	1	1	8.12534	2.83321	4.49981	0
7.6004	3.58352	1	4.33073	0	1	1	1	0	10.0216	4.70953	6.63595	0
9.35184	3.71357	0	1.60944	0	0	0	1	0	7.30519	1.94591	3.63759	0
7.99024	3.52636	1	2.30259	0	0	0	1	1	9.76261	2.77259	4.21951	0
6.77992	3.66356	1	4.60517	1	1	0	0	1	8.33231	0	1.60944	0
7.65255	3.55535	1	2.48491	1	1	0	1	1	9.45384	3.04452	4.85203	0
8.0097	3.49651	1	4.29046	0	0	0	1	1	8.22524	0.693147	3.80666	0
6.54965	3.61092	0	3.80666	1	1	0	1	0	8.02126	2.3979	4.78749	0
6.96602	3.63759	0	1.79176	1	1	0	1	0	6.95559	2.56495	4.67283	0
7.75405	3.49651	0	1.79176	1	1	0	1	0	6.32615	1.38629	4.20469	0
9.22523	3.61092	0	3.21888	0	0	0	1	0	7.89283	1.09861	3.21888	0
8.16622	3.58352	1	2.56495	0	1	0	1	1	9.23825	5.01728	5.37064	0
5.88332	3.49651	1	3.89182	1	1	0	1	0	10.4032	3.2581	4.21951	0
8.10107	3.66356	0	3.09104	1	1	0	1	0	9.47363	2.56495	4.15888	0
7.61184	3.58352	1	3.21888	1	1	0	1	1	9.31064	3.3673	4.92725	0
8.29155	3.61092	1	2.89037	0	1	1	1	0	9.68103	3.09104	4.44265	0
7.1317	3.63759	1	3.8712	1	1	0	1	0	8.56217	1.09861	2.99573	0
7.6004	3.58352	1	4.51086	0	1	1	1	0	8.25816	3.71357	5.65948	0
7.30653	3.29584	1	2.48491	0	1	0	1	1	9.22079	1.38629	3.04452	0
8.44247	3.46574	1	4.06044	0	1	0	1	1	9.30747	3.73767	5.67675	0
7.75018	3.3673	1	2.89037	0	0	0	1	1	9.08512	2.48491	4.09434	0
6.79234	3.66356	0	4.60517	1	1	0	1	0	7.52348	1.60944	2.94444	0
7.10003	3.63759	0	3.71357	1	1	0	1	0	9.35574	4.02535	5.9108	0
6.63332	3.61092	0	3.98898	1	0	0	1	1	8.57073	2.77259	3.98898	0
6.63332	3.61092	0	3.98898	1	0	0	1	1	8.57073	2.77259	3.98898	0
6.79234	3.66356	0	3.68888	1	0	0	1	0	10.3481	3.71357	5.14166	0
7.73631	3.63759	1	6.39693	0	1	0	1	0	7.90802	3.3322	4.83628	0
7.78322	3.73767	0	3.78419	0	0	1	1	1	6.88653	2.3979	2.77259	0
6.44413	3.55535	0	3.2581	1	0	0	1	0	8.57603	2.99573	4.38203	0
6.95559	4.07754	1	4.15888	1	1	0	0	1	6.33328	0	2.48491	0
6.27099	3.55535	0	3.3322	1	0	0	1	0	7.89506	0.693147	2.70805	0
6.53524	3.58352	0	3.95124	1	0	0	1	1	9.95963	3.43399	5.14166	0
7.20117	3.61092	1	1.79176	1	1	0	1	0	9.30018	1.94591	3.49651	0
10.08	3.71357	0	1.38629	0	0	0	1	0	7.43426	0	0.693147	0
6.46303	3.63759	1	4.60517	1	1	0	0	1	7.28551	0	2.19722	0
7.6004	3.58352	1	4.52179	0	1	1	1	0	9.50024	3.58352	4.89035	0
9.11162	3.68888	0	2.56495	0	0	0	1	0	9.34373	3.17805	4.77068	0
6.79234	3.58352	0	0.693147	1	0	0	1	0	7.39511	1.60944	2.99573	0
9.07681	3.68888	0	1.09861	0	0	0	1	0	10.1432	2.99573	4.45435	0
6.67203	3.63759	1	3.63759	1	1	0	1	0	11.7017	2.19722	3.98898	0
6.79234	3.61092	1	2.63906	1	1	0	1	0	10.7628	1.94591	2.99573	0
7.64922	3.58352	1	3.52636	0	1	1	1	0	9.77611	3.3673	5.03044	0
6.27476	3.61092	1	3.2581	1	1	0	1	0	11.194	3.61092	5.1358	0
6.59441	3.71357	1	4.44265	1	1	0	0	1	8.23138	1.09861	2.07944	0
7.73587	3.46574	1	3.04452	0	1	1	1	0	9.97725	3.3673	4.85203	0
8.07776	3.73767	0	1.94591	0	0	0	1	1	10.8795	3.29584	4.21951	0
6.68586	3.63759	1	2.83321	1	1	0	1	0	10.0758	3.09104	4.14313	0
10.1253	3.73767	0	3.2581	0	0	1	1	1	9.01201	2.83321	3.63759	0
7.63385	3.78419	0	2.19722	0	0	0	1	1	8.63462	2.3979	2.70805	0
6.41182	3.58352	0	3.89182	1	0	0	1	0	8.47762	1.09861	2.48491	0
7.60539	3.61092	0	0.693147	1	0	0	1	0	8.61794	0	2.89037	0
7.08339	3.49651	1	3.21888	1	1	0	1	1	7.40123	3.21888	4.14313	0
7.45703	3.73767	0	2.56495	0	0	0	1	1	9.24184	0.693147	3.29584	0
7.6774	3.63759	0	2.19722	1	0	0	1	0	7.55381	0.693147	2.3979	0
10.077	3.73767	0	1.94591	0	0	0	1	0	6.99393	1.94591	2.30259	0
8.66129	3.71357	0	0.693147	0	0	0	1	1	8.94037	1.94591	2.48491	0
9.12478	3.68888	0	3.3673	0	0	0	1	0	7.95472	1.94591	3.66356	0
7.49499	3.61092	1	2.30259	1	1	0	1	0	9.99998	2.19722	3.61092	0
9.75846	3.68888	0	2.48491	0	0	1	1	1	7.5725	0.693147	3.09104	0
8.1374	3.52636	1	3.09104	0	1	0	1	1	6.29895	0.693147	2.89037	0
7.38461	3.73767	0	2.48491	1	1	0	1	0	6.53524	0	0	0
7.69576	3.55535	1	4.60517	0	1	1	1	0	9.52734	3.17805	4.62497	0
7.34601	3.49651	1	3.2581	0	1	0	1	1	9.4825	2.99573	5.3033	0
7.85941	3.61092	1	2.94444	0	1	1	1	0	8.04109	2.77259	4.21951	0
8.11672	3.66356	0	1.60944	0	0	1	1	1	8.6625	2.56495	3.09104	0
7.93702	3.61092	1	3.73767	0	0	1	1	0	8.27053	3.29584	4.17439	0
7.25841	3.49651	0	2.3979	0	1	0	1	1	7.46566	2.07944	3.29584	0
8.06778	3.58352	1	0	0	1	1	1	0	5.54518	2.48491	2.94444	0
7.9338	3.55535	1	0	0	1	1	1	0	4.99043	0	0	0
9.09156	3.68888	0	3.68888	0	0	0	1	0	7.05099	2.19722	3.46574	0
9.38849	3.66356	0	2.94444	0	0	0	1	0	8.96342	2.63906	4.14313	0
9.14953	3.63759	0	3.21888	0	0	0	1	0	7.96485	1.09861	3.4012	0
9.33256	3.66356	0	3.13549	0	0	0	1	0	6.72623	1.38629	2.94444	0
8.0861	3.63759	0	2.56495	1	0	0	1	0	7.32449	0	2.83321	0
6.56386	3.66356	0	4.60517	1	0	0	1	0	9.25636	2.63906	3.80666	0
6.79234	3.66356	1	3.63759	1	1	0	1	0	8.16792	1.94591	2.89037	0
6.8977	3.61092	1	3.85015	1	1	0	0	1	8.15852	1.79176	2.94444	0
6.57786	3.61092	0	3.04452	1	0	0	1	0	8.93971	2.56495	3.93183	0
8.15766	3.52636	1	2.89037	0	1	1	1	0	8.34117	2.30259	3.29584	0
6.28972	3.55535	0	2.19722	1	0	0	1	0	6.90375	0.693147	2.77259	0
7.74023	3.46574	1	2.3979	0	1	1	1	0	7.99396	2.19722	4.09434	0
6.4599	3.46574	1	3.46574	1	1	1	0	1	10.8075	2.30259	3.46574	0
8.00303	3.58352	1	2.07944	0	1	1	1	0	7.34987	2.89037	4.04305	0
7.77905	3.7612	0	2.3979	1	1	0	1	0	7.26962	0	0.693147	0
6.68586	3.4012	1	3.4012	1	1	0	1	0	9.06716	1.94591	3.52636	0
9.27049	3.71357	0	1.38629	0	0	0	1	0	6.76619	1.79176	2.30259	0
8.17808	3.7612	0	2.19722	0	0	1	1	1	7.26543	2.07944	3.7612	0
6.56386	3.68888	0	4.60517	1	0	0	1	0	7.52941	1.38629	4.15888	0
7.73631	3.55535	1	3.09104	0	0	1	1	0	7.0184	2.48491	2.89037	0
8.29155	3.61092	0	0.693147	1	0	0	1	0	4.8828	0	2.30259	0
8.15766	3.58352	1	3.3673	0	1	1	1	0	9.73938	3.43399	4.91265	0
9.38849	3.68888	0	0	0	0	0	1	0	7.28413	1.38629	3.63759	0
6.69703	3.61092	1	1.94591	1	1	0	1	0	10.5346	3.3322	4.18965	0
8.14873	3.61092	0	2.77259	1	0	0	1	0	6.51026	0	2.30259	0
9.32901	3.68888	0	3.2581	0	0	0	1	0	5.54518	0	2.48491	0
8.11672	3.73767	0	0	0	0	1	1	1	8.10531	3.21888	3.95124	0
6.8977	3.58352	1	2.3979	1	1	0	1	0	9.2616	3.29584	5.2575	0
7.48997	3.55535	1	1.94591	0	1	1	1	0	9.42011	2.3979	3.3673	0
9.38849	3.68888	0	3.2581	0	0	0	1	0	7.4313	1.38629	3.3673	0
8.2913	3.61092	1	3.09104	0	1	1	1	0	8.3816	4.68213	6.6796	0
8.47429	3.68888	0	1.09861	0	0	1	1	1	8.20467	2.19722	3.43399	0
6.68586	3.4012	1	3.4012	1	1	0	1	0	9.06716	1.94591	3.52636	0
9.27049	3.71357	0	1.38629	0	0	0	1	0	6.76619	1.79176	2.30259	0
8.17808	3.7612	0	2.19722	0	0	1	1	1	7.26543	2.07944	3.7612	0
6.79122	3.52636	1	2.70805	1	1	0	1	0	6.46925	0	0	0
6.56386	3.68888	0	4.60517	1	0	0	1	0	7.52941	1.38629	4.15888	0
7.73631	3.55535	1	3.09104	0	0	1	1	0	7.0184	2.48491	2.89037	0
8.29155	3.61092	0	0.693147	1	0	0	1	0	4.8828	0	2.30259	0
8.15766	3.58352	1	3.3673	0	1	1	1	0	9.73938	3.43399	4.91265	0
9.38849	3.68888	0	0	0	0	0	1	0	7.28413	1.38629	3.63759	0
8.14873	3.61092	0	2.77259	1	0	0	1	0	6.51026	0	2.30259	0
9.32901	3.68888	0	3.2581	0	0	0	1	0	5.54518	0	2.48491	0
8.11672	3.73767	0	0	0	0	1	1	1	8.10531	3.21888	3.95124	0
6.8977	3.58352	1	2.3979	1	1	0	1	0	9.26151	3.29584	5.2575	0
7.48997	3.55535	1	1.94591	0	1	1	1	0	9.42011	2.3979	3.3673	0
9.38849	3.68888	0	3.2581	0	0	0	1	0	7.4313	1.38629	3.3673	0
8.2913	3.61092	1	3.09104	0	1	1	1	0	8.3816	4.68213	6.6796	0
8.47429	3.68888	0	1.09861	0	0	1	1	1	8.20467	2.19722	3.43399	0
7.09838	3.52636	1	2.77259	1	0	0	1	1	8.1834	2.56495	4.06044	0
10.3126	3.80666	0	0.693147	0	0	0	1	0	7.50769	1.38629	3.4012	0
9.14953	3.68888	0	2.3979	0	0	0	1	0	8.98919	3.09104	4.75359	0
6.54965	3.61092	0	4.11087	1	0	0	1	1	10.0065	1.60944	3.21888	0
8.38913	3.49651	1	0	0	0	1	0	1	9.03943	2.83321	3.46574	0
7.21598	3.46574	1	3.2581	1	1	0	0	1	6.74524	1.09861	2.19722	0
7.77905	3.49651	1	3.04452	0	1	1	0	1	7.17702	1.38629	2.56495	0
6.59167	3.68888	0	2.30259	1	0	0	1	1	9.99118	1.60944	2.89037	0
6.37161	3.61092	0	1.60944	1	0	0	1	1	9.04322	3.68888	4.82028	0
7.58274	3.49651	1	1.60944	1	0	0	1	1	6.88244	1.79176	3.3322	0
8.28147	3.63759	0	3.29584	0	0	0	1	0	7.85825	1.09861	3.71357	0
7.20117	3.63759	0	2.94444	1	1	0	1	0	7.25134	1.60944	2.70805	0
9.58878	3.68888	0	1.09861	0	0	1	1	1	6.48616	1.60944	3.04452	0
6.79234	3.66356	1	4.17439	1	1	1	0	1	8.28071	1.60944	3.29584	0
7.74023	3.63759	1	4.33073	0	1	1	1	0	8.54111	3.09104	4.49981	0
8.26616	3.58352	1	0	0	1	1	1	0	9.00061	3.63759	5.02388	0
7.7003	3.55535	0	2.07944	1	0	0	1	0	7.77107	1.38629	3.2581	0
7.13728	3.63759	1	3.3673	1	0	0	1	1	9.35253	3.93183	5.826	0
8.05801	3.63759	0	0	1	1	0	1	0	7.80098	1.94591	3.4012	0
10.3123	3.58352	0	0.693147	0	0	0	1	0	9.34836	1.38629	2.77259	0
8.34569	3.55535	1	0	1	1	0	1	1	8.57206	2.3979	3.66356	0
8.11672	3.78419	0	1.60944	0	0	1	1	1	8.89508	2.30259	3.63759	0
9.08251	3.68888	0	0	0	0	0	1	0	6.68835	1.09861	3.17805	0
7.02198	3.63759	1	3.29584	1	1	0	0	1	7.1869	1.60944	2.19722	0
5.8522	3.46574	1	3.89182	1	1	1	0	1	10.4105	1.94591	3.2581	0
6.88857	3.63759	1	2.77259	1	1	0	1	0	6.37843	1.09861	1.79176	0
6.75577	3.66356	0	1.60944	1	0	0	1	0	6.47851	1.09861	2.19722	0
6.6958	3.55535	0	2.30259	1	0	0	1	0	8.43381	2.3979	3.46574	0
7.48997	3.61092	1	0.693147	1	1	0	1	0	7.19218	1.79176	2.3979	0
7.07072	3.46574	1	1.79176	1	1	0	1	1	6.59578	0	2.70805	0
9.62905	3.63759	0	2.63906	0	0	0	1	0	7.5369	1.60944	2.99573	0
7.05704	3.58352	1	3.21888	1	1	0	1	0	10.0337	2.48491	3.04452	0
9.36734	3.71357	0	1.09861	0	0	0	1	0	6.608	3.2581	4.18965	0
6.12905	3.61092	1	7.6009	0	1	1	0	1	9.00504	3.71357	4.29046	0
5.70044	3.52636	1	7.6009	1	0	0	1	0	9.89308	4.5326	5.68017	0
7.16935	3.63759	1	7.6009	0	1	1	0	1	9.51797	4.34381	4.70048	0
4.69135	3.3673	1	6.90776	0	1	1	0	1	8.00001	5.21494	5.2832	0
4.77912	3.61092	1	6.90776	0	1	1	0	1	10.5435	4.49981	4.46591	0
4.93447	3.4012	1	6.90776	0	1	0	0	1	10.0319	4.82831	5.7301	0
5.10595	3.4012	1	6.90776	0	1	1	0	1	8.16109	4.78749	4.83628	0
4.93447	3.46574	1	6.90776	1	1	1	0	1	8.39004	2.3979	3.04452	0
6.54965	3.43399	1	6.90776	1	1	0	1	0	7.91717	3.68888	5.97889	0
4.85981	3.52636	1	6.90776	0	1	1	0	1	7.4553	2.83321	3.52636	0
5.24175	3.8712	1	6.80239	0	1	1	0	1	7.29438	1.79176	3.21888	0
4.85981	3.46574	1	6.68461	0	1	1	0	1	6.95273	0	1.38629	0
8.25816	3.61092	1	6.68461	0	1	1	1	0	11.2775	4.57471	6.21661	0
6.19236	3.52636	1	6.55108	0	1	1	0	1	7.5725	2.56495	3.04452	0
5.59471	3.49651	1	6.55108	0	1	1	0	1	7.85127	1.79176	3.3322	0
7.16935	3.78419	1	6.55108	0	0	1	1	1	10.8077	3.82864	4.85203	0
5.2933	3.52636	1	6.55108	1	1	0	0	1	7.06647	1.94591	2.89037	0
5.85507	3.52636	1	6.39693	0	1	1	0	1	6.90875	2.3979	2.30259	0
5.24175	3.78419	1	6.39693	0	1	1	0	1	7.19369	2.19722	3.17805	0
5.18739	3.68888	1	6.39693	0	1	1	1	1	9.53525	4.51086	5.64545	0
5.55296	3.52636	1	6.39693	1	0	0	1	0	7.87816	3.66356	3.91202	0
5.69709	3.52636	1	6.39693	1	0	0	1	0	9.38622	3.52636	4.63473	0
7.16935	3.58352	1	6.39693	0	1	1	0	1	9.28136	3.85015	4.36945	0
4.69135	3.49651	1	6.21461	1	1	0	1	0	9.58011	3.13549	4.61512	0
5.70044	3.46574	1	6.21461	1	1	0	1	1	8.99838	2.89037	4.00733	0
8.25816	3.61092	1	6.21461	0	1	1	1	0	8.69182	2.70805	4.47734	0
6.21261	3.4012	1	6.21461	1	1	0	1	0	5.87212	2.99573	5.00395	0
5.70044	3.52636	1	6.21461	1	1	0	1	0	7.89618	3.29584	4.5326	0
6.54965	3.3673	1	6.21461	1	1	0	1	0	10.4372	5.37528	6.94505	0
5.93489	3.78419	1	6.21461	1	1	0	1	0	9.66218	4.52179	5.40717	0
5.98645	3.73767	1	6.21461	0	1	0	1	0	9.68813	3.61092	4.64439	0
5.0689	3.82864	1	5.99146	0	1	1	0	1	7.65207	1.79176	3.17805	0
6.21261	3.46574	1	5.99146	0	1	1	0	1	7.69348	2.56495	3.21888	0
5.51745	3.49651	1	5.99146	0	1	1	0	1	7.35756	1.79176	1.60944	0
5.98896	3.71357	1	5.99146	0	1	1	0	1	6.92756	1.94591	2.19722	0
5.55296	3.52636	1	5.70378	1	1	0	0	1	7.97763	1.94591	3.17805	0
4.85203	3.4012	1	5.70378	0	1	0	1	1	6.51619	3.8712	4.26268	0
8.83913	3.52636	1	5.70378	1	1	1	1	0	11.2534	5.14749	6.96508	0
5.1299	3.7612	1	5.70378	0	1	1	1	1	9.13626	4.64439	5.73657	0
7.16935	3.49651	1	5.70378	0	1	1	0	1	11.9701	4.47734	5.17048	0
7.54908	3.43399	1	5.70378	1	1	0	1	0	7.86173	2.63906	4.20469	0
4.99721	3.49651	1	5.29832	0	1	0	1	1	9.28303	6.18002	6.45205	0
5.45959	3.68888	1	5.29832	0	1	1	1	1	8.71457	3.80666	4.02535	0
8.48446	3.66356	1	5.29832	0	1	0	1	0	9.75806	1.09861	1.79176	0
5.3845	3.49651	1	5.29832	1	1	1	1	0	9.99834	3.97029	4.65396	0
6.27099	3.49651	1	5.29832	0	1	1	0	1	6.10032	1.09861	1.79176	0
5.47227	3.4012	1	5.29832	0	1	0	1	1	7.93952	4.58497	5.3799	0
6.80128	3.4012	1	5.29832	0	0	0	1	0	9.90424	5.27811	7.05445	0
6.64509	3.49651	1	5.29832	0	1	0	1	0	9.74426	2.83321	4.47734	0
5.12396	3.49651	1	5.29832	0	1	0	1	1	8.98331	6.05209	6.42811	0
4.68213	3.3673	1	5.29832	0	1	0	1	1	7.64012	5.42053	5.76519	0
4.93447	3.4012	1	5.29832	0	1	1	0	1	6.37332	3.3322	3.3673	0
5.96358	3.49651	0	5.29832	0	0	0	1	0	8.57168	3.13549	4.36945	0
4.85981	3.43399	1	5.29832	0	1	1	0	1	7.72533	3.8712	4.2485	0
5.1299	3.55535	1	5.29832	0	1	1	1	0	7.86711	3.3673	4.60517	0
5.00395	3.55535	1	5.29832	0	1	1	0	1	9.00981	3.73767	4.81218	0
4.85981	3.52636	1	5.29832	0	1	1	0	1	7.04141	2.77259	3.8712	0
5.18739	3.71357	1	4.60517	0	1	1	0	1	6.76041	1.94591	2.94444	0
4.36945	3.49651	1	4.60517	0	1	0	1	1	7.75018	2.30259	3.29584	0
7.20712	3.3322	1	4.60517	0	1	1	1	1	11.6983	4.98361	6.2106	0
5.82305	3.3673	1	4.60517	0	1	0	1	1	5.59842	2.07944	3.29584	0
5.85507	3.46574	1	4.60517	1	1	1	0	1	6.60123	0	1.09861	0
8.13124	3.52636	1	4.60517	1	0	0	1	1	7.69074	2.19722	4.17439	0
5.59471	3.71357	1	4.60517	0	1	1	0	1	7.17242	1.38629	2.48491	0
4.38203	3.55535	1	4.60517	0	0	0	1	1	8.10501	3.55535	3.55535	0
4.55598	3.52636	1	4.60517	1	1	0	1	1	6.22258	2.19722	1.38629	0
8.25816	3.61092	1	4.60517	0	1	1	1	0	11.1422	4.49981	6.07074	0
6.2106	3.3322	1	4.60517	0	1	0	1	0	8.68558	1.09861	2.77259	0
4.92725	3.4012	1	4.60517	0	1	0	1	1	4.64439	2.30259	2.99573	0
5.59471	3.68888	1	4.60517	0	1	0	1	0	6.2804	1.38629	3.43399	0
5.38907	3.46574	1	4.60517	1	1	0	1	0	5.89164	0.693147	0.693147	0
5.98896	3.52636	1	4.60517	0	1	0	1	1	11.3638	6.18826	7.03703	0
8.00603	3.52636	1	4.60517	1	1	1	1	0	10.2878	4.11087	6.04973	0
4.69135	3.4012	1	4.60517	0	1	1	0	1	5.19296	3.29584	3.3322	0
5.7301	3.4012	1	4.60517	0	1	0	1	1	6.95655	4.17439	4.78749	0
9.4492	3.55535	1	4.60517	1	1	1	1	0	10.3812	5.03695	6.09807	0
5.2933	3.21888	1	4.60517	0	1	0	1	0	8.83971	2.94444	2.94444	0
5.2933	3.4012	1	4.60517	0	1	1	0	1	5.19296	3.2581	3.4012	0
6.64509	3.66356	1	4.58497	0	1	1	1	0	8.09621	1.79176	3.29584	0
7.74023	3.55535	1	4.54329	0	1	1	1	0	6.98193	1.60944	3.21888	0
5.98896	3.71357	1	4.52179	0	1	1	0	1	7.34343	2.63906	3.04452	0
6.39526	3.49651	1	4.52179	1	1	0	1	1	5.51745	1.09861	4.18965	0
4.68213	3.49651	1	4.49981	0	1	0	1	1	8.60667	5.1985	5.63121	0
7.40184	3.09104	1	4.49981	1	1	1	1	0	7.6382	0.693147	1.38629	0
6.93537	3.7612	1	4.48864	1	1	0	1	0	8.51298	2.3979	3.09104	0
5.18739	3.46574	1	4.41884	0	1	1	1	1	7.18841	2.07944	2.56495	0
7.78281	3.46574	1	4.40672	0	1	0	0	1	6.08904	0.693147	3.55535	0
6.21261	3.4012	1	4.40672	0	1	1	1	1	7.21598	2.30259	3.85015	0
5.70044	3.52636	1	4.40672	1	0	0	1	0	7.32053	3.09104	4.12713	0
4.60517	2.99573	1	4.39445	0	1	0	1	0	3.09104	0	0	0
5.69709	3.52636	1	4.39445	1	0	0	1	0	6.98564	2.19722	3.2581	0
4.69135	3.3673	1	4.35671	0	1	1	0	1	3.98898	2.94444	2.99573	0
5.98896	3.3673	1	4.31749	0	0	0	1	1	5.97635	1.38629	2.63906	0
8.51699	3.46574	1	4.29046	0	1	0	1	1	8.54442	2.19722	2.99573	0
4.69135	3.49651	1	4.29046	1	1	0	1	0	8.59267	2.19722	3.09104	0
8.61957	3.52636	1	4.26268	1	1	1	1	0	7.81722	2.83321	4.8752	0
4.59512	3.4012	1	4.23411	0	1	1	0	1	5.22575	1.94591	1.94591	0
8.26899	3.55535	1	4.21951	1	1	1	1	0	10.5051	3.89182	4.85981	0
5.70044	3.46574	1	4.21951	1	1	1	0	1	6.04263	0.693147	0.693147	0
7.87816	3.3673	1	4.21951	0	1	0	1	1	8.58635	3.7612	4.5326	0
6.32615	3.49651	1	4.20469	0	1	1	0	1	7.64492	2.56495	2.30259	0
7.68708	3.29584	1	4.20469	1	0	0	1	0	3.85015	0	2.19722	0
5.24175	3.85015	1	4.15888	0	1	1	0	1	7.1333	1.60944	3.49651	0
8.69935	3.68888	1	4.15888	0	1	1	0	1	7.64348	0.693147	2.07944	0
5.98896	3.49651	1	4.14313	0	1	0	0	1	6.84375	2.70805	3.61092	0
4.92725	3.3673	1	4.12713	0	1	0	1	1	4.47734	2.19722	2.70805	0
7.16085	3.49651	1	4.12713	1	1	0	1	0	4.20469	0	2.48491	0
6.57786	3.73767	0	4.12713	0	0	0	1	1	5.55683	2.19722	3.29584	0
5.0626	3.4012	1	4.11087	0	1	0	1	1	5.01064	2.19722	2.19722	0
8.00603	3.58352	1	4.11087	0	1	0	1	0	7.65586	1.60944	2.70805	0
5.23644	3.49651	1	4.11087	0	1	0	1	1	6.92363	4.2485	4.54329	0
5.24175	3.4012	1	4.07754	0	1	1	0	1	4.43082	1.09861	1.38629	0
5.59099	3.4012	1	4.02535	0	1	0	1	1	4.00733	1.79176	2.56495	0
8.3185	3.43399	1	3.98898	0	1	0	1	1	5.69036	0.693147	3.13549	0
4.48864	3.52636	1	3.98898	0	1	1	0	1	8.81685	2.89037	2.56495	0
6.12905	3.58352	1	3.97029	0	1	1	0	1	8.36077	2.94444	3.71357	0
8.13124	3.52636	1	3.97029	1	0	0	1	1	9.02281	3.78419	5.0876	0
4.23411	3.58352	1	3.95124	0	1	1	0	1	4.90527	3.17805	3.68888	0
4.93447	3.55535	1	3.95124	0	1	0	0	1	6.88857	2.89037	4.12713	0
4.77068	3.61092	1	3.95124	0	1	0	0	1	3.3673	1.09861	0.693147	0
7.69576	3.52636	1	3.95124	0	1	1	1	1	5.82895	1.38629	1.60944	0
6.39526	3.46574	1	3.93183	0	1	1	0	1	3.8712	0	0	0
4.69135	3.3673	1	3.93183	0	1	1	0	1	5.92158	3.4012	3.52636	0
5.34233	3.58352	1	3.93183	0	1	1	0	1	6.56948	2.19722	3.66356	0
3.89182	3.71357	1	3.93183	1	1	0	1	0	7.85477	1.09861	2.94444	0
5.85507	3.55535	1	3.91202	0	1	1	0	1	6.8977	0.693147	2.07944	0
5.45959	3.21888	1	3.89182	0	0	1	1	1	6.84907	1.60944	0.693147	0
5.93489	3.80666	1	3.8712	1	1	0	1	0	8.54481	3.21888	3.80666	0
4.48864	3.63759	1	3.8712	0	1	0	1	0	7.1293	5.26269	5.71703	0
4.36945	3.66356	1	3.8712	1	0	1	1	1	7.33824	0	1.09861	0
6.39526	3.3322	1	3.85015	1	1	0	1	0	8.53444	3.09104	4.83628	0
4.59512	3.46574	1	3.80666	1	1	0	1	0	5.6204	0.693147	1.09861	0
8.83928	3.55535	1	3.78419	1	1	1	1	0	8.4231	2.30259	3.80666	0
6.45834	3.66356	1	3.78419	1	1	0	1	0	7.72356	1.94591	2.94444	0
5.63121	3.46574	1	3.78419	1	1	0	1	0	6.01859	0	0.693147	0
4.58497	3.3673	1	3.7612	0	1	0	1	1	4.77068	3.21888	3.3673	0
5.1299	3.49651	0	3.73767	0	1	0	1	1	6.69703	1.38629	2.89037	0
5.00395	3.3322	1	3.73767	1	1	0	1	0	3.89182	0	0	0
6.54965	3.52636	1	3.71357	0	1	1	0	1	6.64639	0.693147	0.693147	0
7.16935	3.66356	1	3.71357	0	1	1	1	0	7.21156	2.30259	3.29584	0
5.0689	3.49651	1	3.71357	1	0	0	1	1	6.55251	2.19722	2.07944	0
7.16935	3.46574	1	3.68888	0	1	1	1	1	7.02997	2.94444	2.99573	0
5.47227	3.4012	1	3.68888	0	1	0	1	1	5.69709	2.56495	3.43399	0
7.84336	3.63759	1	3.66356	0	0	1	1	1	10.824	5.19296	5.2575	0
7.54327	3.78419	1	3.66356	0	1	1	0	1	6.86276	1.09861	1.60944	0
5.34233	3.46574	1	3.63759	0	0	1	1	1	5.80513	0	1.38629	0
5.12396	3.3673	1	3.63759	0	1	0	1	1	7.28001	4.27667	4.77912	0
7.16085	3.49651	1	3.63759	1	1	0	1	0	3.63759	0.693147	2.19722	0
4.69135	3.46574	0	3.61092	0	0	0	1	1	8.91301	3.4012	5.23111	0
5.63479	2.89037	1	3.61092	1	1	0	1	0	7.14756	0	0.693147	0
4.23411	3.66356	1	3.61092	1	1	0	1	0	7.26473	3.13549	3.68888	0
4.77912	3.55535	0	3.58352	0	1	0	1	1	6.69084	1.79176	3.21888	0
6.51915	3.55535	1	3.58352	0	1	0	1	1	9.81553	4.07754	5.42935	0
6.39526	3.4012	1	3.58352	0	0	0	1	0	6.46614	1.09861	4.64439	0
6.94505	3.58352	1	3.55535	0	1	0	1	1	9.99392	4.26268	5.74939	0
7.2428	3.55535	1	3.55535	0	1	0	1	1	10.7697	4.83628	6.58893	0
8.61232	3.61092	1	3.55535	0	1	1	1	0	7.05359	0	1.94591	0
4.68213	3.4012	1	3.52636	0	1	0	1	1	3.58352	1.94591	2.30259	0
6.10702	3.61092	0	3.52636	0	1	1	1	0	5.03044	1.09861	2.19722	0
7.74023	3.58352	1	3.49651	0	1	0	1	0	8.58261	3.04452	4.21951	0
7.6004	3.46574	1	3.49651	1	1	1	0	1	6.13556	0	0	0
8.03883	3.55535	0	3.49651	1	1	0	1	0	6.70319	1.09861	3.17805	0
6.54965	3.3673	1	3.49651	1	1	0	1	0	7.12367	1.94591	3.4012	0
7.74023	3.4012	1	3.46574	1	1	1	1	0	7.27932	0.693147	3.43399	0
6.39359	3.43399	1	3.46574	0	1	0	1	1	8.17527	2.83321	3.3673	0
8.36025	3.63759	1	3.46574	0	1	1	1	1	11.1728	7.30182	7.47986	0
5.98896	3.52636	1	3.46574	1	0	0	1	0	6.89972	1.94591	3.17805	0
7.4313	3.58352	1	3.43399	1	0	0	1	0	2.77259	0.693147	1.79176	0
6.83411	3.55535	1	3.4012	0	1	1	0	1	4.80402	0	0.693147	0
8.10137	3.46574	1	3.4012	0	0	1	0	1	6.00881	0.693147	1.09861	0
7.74457	3.3673	1	3.4012	0	1	0	1	1	6.56808	2.07944	2.83321	0
6.61874	3.61092	1	3.3673	1	0	1	1	1	7.11964	0.693147	0	0
5.0689	3.46574	0	3.3673	1	1	0	1	0	4.12713	1.09861	0	0
7.79934	3.52636	1	3.3673	1	1	1	1	0	7.56786	2.70805	4.86753	0
6.28972	3.52636	1	3.3322	0	1	1	1	1	6.32077	1.60944	2.83321	0
8.00603	3.43399	1	3.3322	0	1	0	1	1	9.99214	3.04452	4.36945	0
5.37064	3.66356	1	3.29584	1	0	1	1	1	6.74524	0.693147	0	0
5.1299	3.52636	0	3.21888	0	1	0	1	1	9.18871	3.04452	4.7185	0
8.00603	3.43399	1	3.21888	1	1	1	1	0	7.23273	1.79176	3.29584	0
4.59512	3.46574	1	3.21888	1	0	0	1	1	7.40306	2.3979	2.3979	0
4.68213	3.49651	1	3.21888	1	0	0	1	0	5.33272	0.693147	1.60944	0
4.69135	3.52636	1	3.21888	1	0	0	1	0	6.44731	1.79176	4.7185	0
7.99598	3.55535	0	3.21888	1	1	0	1	0	4.68213	0.693147	2.07944	0
7.54908	3.66356	1	3.17805	1	0	1	1	1	7.90765	0.693147	1.60944	0
5.51745	3.46574	1	3.17805	1	1	0	1	0	8.53601	1.60944	1.94591	0
7.31255	3.58352	1	3.13549	1	1	1	1	0	9.43316	1.60944	2.89037	0
5.93754	3.52636	1	3.13549	1	1	0	1	0	7.8536	0	2.48491	0
6.1506	3.55535	0	3.13549	0	0	0	1	0	6.18621	1.09861	0.693147	0
5.00395	3.55535	1	3.13549	1	0	0	1	0	6.33683	1.09861	0	0
7.16085	3.55535	1	3.13549	1	0	0	1	0	3.17805	1.09861	1.79176	0
8.83928	3.63759	1	3.13549	0	1	1	1	0	8.45935	1.38629	1.79176	0
7.4378	3.43399	1	3.13549	1	0	0	1	0	4.94876	0.693147	2.63906	0
7.16935	3.73767	1	3.09104	0	1	0	0	1	8.14294	2.77259	3.3322	0
6.80128	3.52636	1	3.09104	1	0	0	1	0	7.20341	1.79176	3.46574	0
4.85981	3.58352	0	3.09104	0	1	0	1	1	3.52636	0	0	0
8.26565	3.46574	1	3.09104	1	0	0	1	0	4.91265	0.693147	2.94444	0
8.38913	3.3673	1	3.04452	1	1	1	0	1	6.25575	1.09861	1.38629	0
5.24175	3.46574	1	3.04452	0	1	1	0	1	10.3244	2.89037	2.83321	0
4.93447	3.55535	1	3.04452	1	1	1	0	1	7.06732	1.38629	1.79176	0
5.98896	3.4012	1	3.04452	0	1	0	1	1	6.96224	1.94591	3.21888	0
5.59471	3.43399	1	3.04452	1	1	0	1	0	6.90975	2.07944	1.38629	0
8.58448	3.55535	1	2.99573	1	1	1	1	0	8.16792	0.693147	3.13549	0
3.66356	3.61092	1	2.99573	1	1	0	1	0	6.79347	0.693147	0.693147	0
5.66296	3.4012	1	2.99573	0	1	0	1	1	5.42053	2.83321	3.17805	0
5.18178	3.4012	1	2.99573	0	1	0	1	1	6.74052	3.91202	4.33073	0
8.56598	3.61092	1	2.94444	0	1	0	1	0	9.27716	1.94591	3.58352	0
7.90064	3.52636	1	2.94444	0	1	1	1	0	4.78749	0	1.09861	0
7.6004	3.49651	1	2.94444	1	0	0	1	0	5.97635	1.09861	2.70805	0
4.59512	3.58352	1	2.94444	1	1	0	1	0	4.56435	0	0	0
4.93447	3.61092	1	2.89037	1	1	1	0	1	8.30746	2.48491	2.56495	0
9.10487	3.52636	1	2.89037	0	1	0	1	0	8.20029	2.07944	1.94591	0
7.90064	3.52636	1	2.89037	0	1	0	1	1	9.76589	3.85015	5.54126	0
6.90675	3.52636	1	2.89037	1	0	0	1	0	7.29166	1.79176	2.63906	0
4.68213	3.3673	1	2.89037	0	1	0	1	1	2.30259	0	1.09861	0
5.79606	3.7612	1	2.89037	0	1	0	1	0	4.98361	1.09861	2.30259	0
5.0626	3.4012	1	2.83321	0	1	0	1	1	4.21951	1.79176	2.30259	0
6.19236	3.46574	1	2.83321	0	1	0	0	1	6.29895	2.70805	2.48491	0
6.19236	3.66356	1	2.83321	0	1	1	0	1	4.89035	0	0.693147	0
5.18739	3.55535	1	2.83321	0	1	0	1	0	5.45532	0.693147	1.38629	0
6.0845	3.3673	1	2.83321	0	1	0	1	0	2.83321	0.693147	1.60944	0
5.28827	3.4012	1	2.77259	0	1	0	1	1	5.64897	3.04452	3.71357	0
5.43372	3.49651	1	6.55108	0	1	0	1	1	11.7166	5.37064	6.77079	0
7.78281	3.58352	1	6.68461	0	1	0	1	1	11.3473	5.34711	7.27656	0
7.31255	3.66356	1	6.55108	1	1	1	0	1	8.39998	3.21888	3.73767	0
7.16935	3.66356	1	6.90776	0	1	1	0	1	9.24889	1.94591	3.52636	0
7.54908	3.61092	1	6.90776	1	1	1	0	1	8.9803	2.77259	4.04305	0
4.15888	3.58352	1	6.90776	1	1	1	0	1	7.48773	2.07944	2.94444	0
7.43721	3.66356	1	6.39693	0	1	1	0	1	11.1312	5.19296	6.02102	0
7.31255	3.63759	1	4.60517	1	1	1	0	1	8.53582	3.49651	4.2485	0
5.55683	3.58352	1	3.7612	1	1	1	0	1	8.17723	2.3979	2.63906	0
7.65397	3.58352	0	4.60517	0	0	0	1	0	9.36066	4.14313	5.826	0
8.07028	3.61092	1	6.21461	0	1	1	0	1	10.3645	3.21888	4.35671	0
6.12905	3.61092	1	5.99146	1	1	1	0	1	7.72312	1.79176	2.3979	0
7.54908	3.63759	1	4.60517	1	1	1	0	1	8.63941	2.83321	3.93183	0
7.64922	3.61092	1	5.70378	0	1	1	0	1	10.7674	4.45435	5.40268	0
6.90675	3.61092	1	3.3673	1	1	1	0	1	7.36645	1.60944	2.3979	0
7.78239	3.66356	1	5.99146	0	1	1	0	1	10.7068	2.99573	4.63473	0
6.0845	3.55535	1	3.58352	1	1	1	0	1	8.11582	2.19722	3.13549	0
6.54965	3.63759	1	4.60517	1	1	1	0	1	7.78364	2.77259	4.02535	0
5.70044	3.61092	1	5.70378	1	1	1	0	1	8.41671	0.693147	2.07944	0
5.70044	3.61092	1	4.60517	1	1	0	0	1	7.74975	2.70805	3.21888	0
8.11642	3.71357	0	4.04305	0	0	0	1	0	8.0183	2.63906	4.21951	0
5.85507	3.61092	1	6.90776	1	1	1	0	1	8.22094	2.48491	3.52636	0
5.93754	3.61092	1	4.11087	1	1	1	0	1	7.19594	2.3979	3.85015	0
4.93447	3.66356	1	4.60517	1	1	1	0	1	7.07496	0.693147	1.79176	0
6.80128	3.66356	1	5.29832	1	1	1	0	1	7.4055	1.94591	0	0
6.96508	3.52636	1	5.29832	0	1	0	1	1	9.72215	3.7612	4.94876	0
7.50053	3.61092	0	4.60517	0	0	0	1	0	8.05833	2.07944	4.18965	0
5.63121	3.61092	1	4.60517	1	1	1	0	1	6.41999	1.94591	1.79176	0
5.22036	3.63759	1	4.48864	1	1	1	0	1	6.36819	1.60944	1.38629	0
7.6004	3.58352	1	4.60517	0	1	0	1	1	10.0067	3.89182	5.89164	0
7.31854	3.68888	0	2.99573	0	0	0	1	0	7.27031	3.13549	4.62497	0
4.43082	3.63759	1	5.99146	1	1	1	0	1	6.77992	2.70805	2.48491	0
6.54965	3.61092	1	4.58497	1	1	1	0	1	7.48717	3.04452	3.89182	0
7.34472	3.7612	1	4.60517	0	1	0	1	1	8.52556	2.70805	4.21951	0
7.86288	3.66356	0	2.70805	0	0	0	1	0	6.73459	1.60944	3.09104	0
7.00216	3.71357	1	2.63906	1	1	1	0	1	6.97354	1.09861	2.48491	0
7.16935	3.66356	1	4.60517	1	1	1	0	1	6.92166	1.79176	2.83321	0
5.70044	3.61092	1	5.29832	1	1	1	0	1	7.52726	3.2581	3.80666	0
5.51745	3.61092	1	4.60517	0	1	0	1	1	8.60649	4.18965	5.3799	0
6.34388	3.61092	1	2.83321	1	1	1	0	1	6.95273	1.09861	2.19722	0
7.16935	3.63759	1	3.68888	1	1	1	0	1	7.17549	1.60944	2.3979	0
5.51745	3.61092	1	3.63759	1	1	1	0	1	7.26822	1.09861	2.30259	0
5.85507	3.58352	1	3.95124	1	1	1	0	1	6.56808	2.07944	0	0
8.11343	3.49651	1	3.13549	0	0	1	1	1	7.09506	0.693147	2.89037	0
6.37843	3.55535	1	2.77259	1	1	1	0	1	6.3081	1.09861	1.09861	0
7.78239	3.71357	0	1.38629	0	1	0	0	1	8.75668	0.693147	1.79176	0
6.46925	3.68888	1	4.57471	0	1	1	0	1	6.72623	0.693147	2.94444	0
7.37086	3.58352	0	3.91202	0	0	0	1	0	7.30047	3.04452	4.12713	0
7.71824	3.7612	1	2.07944	0	0	1	1	1	7.0067	0	2.19722	0
7.40732	3.7612	1	2.94444	0	1	0	0	1	7.87436	3.2581	3.43399	0
7.7178	3.73767	1	3.91202	0	1	1	0	1	7.90286	2.94444	3.13549	0
7.0639	3.55535	1	2.77259	0	1	1	0	1	7.92769	2.07944	2.94444	0
7.57507	3.68888	1	1.38629	0	1	1	0	1	8.75873	3.43399	4.11087	0
6.54965	3.58352	1	4.60517	1	1	0	0	1	7.13569	1.94591	2.99573	0
4.85203	4.20469	0	3.04452	0	0	0	1	0	8.30028	5.20401	6.2186	0
7.26473	3.61092	1	1.79176	0	1	1	0	1	8.79103	2.83321	3.63759	0
4.77912	3.82864	1	7.6009	0	1	0	0	1	9.49454	4.61512	5.01728	0
7.4495	3.61092	1	2.89037	0	1	1	0	1	8.73424	3.55535	3.97029	0
4.77912	3.82864	1	7.6009	0	1	0	0	1	9.49454	4.61512	5.01728	0
7.4495	3.61092	1	2.89037	0	1	1	0	1	8.73424	3.55535	3.97029	0
5.00395	3.66356	1	4.11087	0	1	0	0	1	7.3473	1.38629	2.07944	0
6.39526	3.52636	1	4.60517	0	1	1	0	1	7.82164	2.56495	2.83321	0
6.39526	3.52636	1	4.60517	1	1	0	0	1	6.87936	1.94591	3.49651	0
5.22036	3.55535	1	5.70378	1	1	1	0	1	6.9344	0.693147	1.60944	0
5.85507	3.7612	1	3.80666	0	1	1	0	1	6.11589	0	1.60944	0
5.38907	3.61092	1	4.04305	1	1	0	0	1	5.65599	0	0	0
5.18178	3.63759	1	4.58497	0	1	1	0	1	6.60123	0	1.94591	0
6.90675	3.66356	1	3.3673	1	1	1	0	1	6.19032	1.09861	2.94444	0
7.50604	3.66356	0	2.83321	0	0	0	1	0	6.17794	2.19722	3.66356	0
6.80128	3.49651	1	0	0	1	1	0	1	10.7352	4.33073	4.17439	0
6.68336	3.66356	1	2.63906	0	1	0	0	1	6.16752	0	1.09861	0
6.90675	3.61092	1	5.70378	1	1	1	0	1	6.96602	1.94591	2.89037	0
5.65948	3.61092	1	4.04305	0	1	0	0	1	6.40523	0.693147	1.79176	0
6.37673	3.46574	1	2.99573	0	1	1	0	1	6.03787	1.09861	1.09861	0
7.32581	3.55535	1	3.43399	0	1	1	0	1	7.25418	2.07944	2.56495	0
6.3081	3.58352	1	4.40672	1	1	1	0	1	6.73934	1.79176	2.07944	0
6.70686	3.63759	0	4.59512	0	0	0	1	0	7.58934	2.89037	4.41884	0
6.90675	3.61092	1	3.58352	1	1	1	0	1	5.63479	0	0	0
5.88332	3.49651	1	4.34381	0	1	1	0	1	8.82085	3.2581	4.51086	0
7.38026	3.73767	1	1.38629	0	1	0	0	1	6.12905	0	0	0
8.11642	3.71357	0	3.8712	0	0	0	1	0	7.77022	2.07944	3.46574	0
6.65801	3.80666	1	2.99573	0	1	1	0	1	5.54126	0.693147	1.94591	0
6.3081	3.58352	1	4.2485	1	1	1	0	1	5.79606	0	2.19722	0
5.1299	3.66356	1	4.60517	1	1	1	0	1	5.02388	0	0.693147	0
7.65397	3.58352	0	2.89037	0	0	0	1	0	8.44827	3.17805	4.54329	0
6.54965	3.55535	1	0.693147	0	1	0	0	1	8.03268	2.56495	2.70805	0
5.66643	3.66356	1	4.04305	1	1	0	0	1	5.19296	0.693147	1.38629	0
7.64444	3.73767	1	1.60944	0	1	1	0	1	5.50939	1.09861	0	0
5.76519	3.52636	0	2.89037	0	0	0	1	0	8.87375	2.56495	4.49981	0
5.70044	3.63759	1	1.79176	0	1	0	0	1	6.12687	0.693147	1.79176	0
6.06146	3.52636	1	3.61092	0	1	1	0	1	7.16472	2.3979	3.04452	0
6.37843	3.63759	1	2.70805	1	1	1	0	1	6.04501	1.09861	0.693147	0
7.24351	3.66356	1	3.78419	1	1	1	0	1	5.40717	1.60944	1.79176	0
7.00125	3.55535	1	5.29832	0	1	1	0	1	8.47366	3.46574	3.17805	0
8.26848	3.61092	1	3.55535	0	0	0	1	1	7.50714	1.94591	3.8712	0
7.00216	3.61092	0	4.43082	0	0	0	1	0	6.61338	1.38629	3.7612	0
8.54656	3.68888	1	2.07944	0	0	1	1	1	6.02102	1.38629	2.19722	0
7.04578	3.52636	0	0	0	1	0	0	1	6.12687	0.693147	1.09861	0
7.16935	3.68888	1	2.63906	0	1	0	0	1	6.27099	0	0.693147	0
7.49499	3.63759	1	2.56495	1	1	1	0	1	5.81114	0	1.94591	0
7.61481	3.58352	1	1.94591	1	1	1	0	1	6.24028	0.693147	1.60944	0
7.79934	3.61092	1	2.19722	0	0	1	1	1	7.20786	0.693147	2.07944	0
6.90675	3.49651	1	4.54329	0	1	0	0	1	5.49306	0	1.79176	0
7.0639	3.55535	0	1.38629	1	0	0	1	0	7.8694	2.19722	3.63759	0
7.51152	3.58352	0	2.89037	0	0	0	1	0	7.44425	1.09861	3.3673	0
7.61481	3.58352	1	1.94591	1	1	1	0	1	6.24028	0.693147	1.60944	0
7.79934	3.61092	1	2.19722	0	0	1	1	1	7.20786	0.693147	2.07944	0
6.90675	3.49651	1	4.54329	0	1	0	0	1	5.49306	0	1.79176	0
7.51152	3.58352	0	2.89037	0	0	0	1	0	7.44425	1.09861	3.3673	0
6.86589	3.49651	1	2.56495	0	1	1	0	1	8.75715	2.77259	3.52636	0
5.59471	3.55535	1	4.09434	0	1	1	0	1	9.84618	3.13549	4.2485	0
7.08924	3.58352	1	4.60517	1	1	1	0	1	6.0845	0.693147	1.38629	0
7.93702	3.58352	1	1.94591	1	0	1	1	1	8.58392	2.48491	2.94444	0
5.59471	3.43399	1	4.06044	0	1	0	1	1	8.24039	2.83321	3.80666	0
7.64922	3.58352	0	0	0	1	0	0	1	7.55433	0.693147	1.60944	0
7.00216	3.55535	0	1.09861	0	0	0	1	0	6.38519	1.38629	2.07944	0
6.68211	3.61092	1	0	1	1	0	0	1	7.85049	0.693147	1.79176	0
7.46049	3.61092	1	2.19722	0	1	1	0	1	6.72263	0	2.07944	0
6.54965	3.55535	0	0	0	0	0	1	0	6.11147	1.09861	2.89037	0
6.44254	3.73767	0	2.3979	1	0	0	1	1	8.44462	2.3979	4.00733	0
9.599	3.71357	1	2.48491	0	1	0	1	1	6.41836	0.693147	1.09861	0
6.34212	3.66356	1	3.73767	0	1	0	0	1	5.50939	1.09861	2.07944	0
7.08924	3.63759	1	3.43399	0	0	1	1	1	6.35089	0	0	0
6.61874	3.58352	1	2.56495	1	1	1	0	1	6.05678	1.09861	2.56495	0
5.23644	3.61092	1	2.70805	1	1	0	0	1	7.30317	1.79176	1.60944	0
8.71588	3.63759	1	1.60944	1	1	1	0	1	4.29046	0	1.09861	0
7.00216	3.68888	1	1.09861	0	1	1	0	1	9.09695	3.2581	3.2581	0
6.27099	3.63759	1	2.94444	0	1	0	1	1	6.05912	0	1.38629	0
6.90675	3.58352	1	1.94591	1	1	1	0	1	5.0689	0.693147	0	0
6.64509	3.52636	1	3.71357	0	1	1	0	1	5.85507	0	1.60944	0
6.54965	3.55535	1	4.48864	0	1	0	0	1	5.58725	0	0.693147	0
7.37086	3.58352	0	1.38629	0	0	0	1	0	6.72982	2.07944	3.17805	0
7.6004	3.73767	0	0	0	1	0	0	1	7.27448	2.07944	2.3979	0
6.6958	3.55535	0	2.3979	0	0	0	1	0	7.29709	2.77259	4.12713	0
5.38907	3.49651	1	0	0	1	0	0	1	8.98969	2.07944	2.48491	0
6.632	3.63759	0	4.60517	1	1	0	1	1	7.86519	0	1.38629	0
6.32436	3.80666	0	1.38629	0	0	0	1	1	8.90014	2.94444	4.43082	0
4.58497	3.73767	0	2.63906	1	1	0	1	1	7.13966	1.79176	1.94591	0
7.71824	3.7612	1	0.693147	0	0	1	1	1	7.25347	0.693147	2.3979	0
7.37713	3.3673	1	4.60517	0	1	1	0	1	6.39359	0.693147	2.07944	0
7.04578	3.61092	1	4.60517	1	0	1	1	1	7.83755	1.38629	2.07944	0
5.98896	3.52636	1	2.77259	0	1	0	1	1	6.14419	1.09861	1.09861	0
7.24351	3.63759	1	6.21461	1	1	1	0	1	6.39024	1.38629	2.07944	0
5.2933	3.49651	1	8.29405	0	1	0	1	1	11.5809	6.60935	6.94986	0
6.06146	3.49651	1	8.00637	0	1	1	1	1	7.72709	2.99573	3.8712	0
4.93447	3.55535	1	7.6009	0	1	1	1	1	7.55066	4.59512	4.7362	0
5.0689	3.58352	1	7.6009	0	1	1	1	1	9.82612	4.02535	4.68213	0
5.98896	3.58352	1	6.90776	0	1	0	1	1	11.5359	5.76832	6.49072	0
5.73334	3.55535	1	6.90776	0	1	1	1	1	10.1024	5.10595	5.42935	0
4.48864	3.61092	1	6.39693	0	1	0	1	1	8.53385	4.07754	4.70048	0
5.96358	3.61092	1	6.39693	0	1	0	1	1	9.68881	4.70048	5.26269	0
4.59512	3.49651	1	6.21461	0	1	1	1	1	7.09672	1.09861	1.09861	0
5.73334	3.52636	1	6.21461	0	1	1	1	1	7.37275	2.70805	3.13549	0
5.24175	3.52636	1	5.99146	0	1	1	1	1	6.23245	2.3979	2.3979	0
5.04343	3.63759	1	5.99146	0	1	1	1	1	9.63188	4.07754	4.52179	0
5.2933	3.55535	1	5.70378	0	1	0	1	1	8.33375	2.94444	3.98898	0
4.89035	3.58352	1	5.70378	0	1	0	1	1	8.78386	6.86693	7.24423	0
5.55683	3.49651	1	5.70378	0	1	1	1	1	8.32093	3.63759	3.95124	0
4.48864	3.58352	1	5.29832	0	1	0	1	1	9.56198	7.07918	7.47534	0
4.77912	3.49651	1	4.60517	0	1	1	1	1	8.98281	3.13549	3.29584	0
4.59512	3.49651	1	4.60517	0	1	1	1	1	6.65415	1.94591	2.63906	0
5.55296	3.46574	1	4.60517	0	1	1	1	1	4.72739	2.3979	2.3979	0
6.47543	3.58352	1	4.60517	0	1	1	1	1	8.28904	3.3673	4.14313	0
5.38907	3.49651	1	4.60517	0	1	1	1	1	5.69036	0.693147	1.60944	0
5.826	3.43399	1	4.60517	0	1	1	1	1	8.09407	3.09104	4.00733	0
6.10702	3.46574	1	4.60517	0	1	1	1	1	8.61396	3.63759	3.95124	0
5.12396	3.55535	1	4.60517	0	1	0	1	1	4.48864	1.79176	3.04452	0
5.826	3.43399	1	4.60517	0	1	1	1	1	6.19848	1.38629	1.79176	0
8.41139	3.46574	1	4.54329	0	0	1	1	1	9.48759	5.71043	6.76157	0
5.00395	3.3673	1	4.46591	0	1	1	1	1	5.79301	2.3979	1.79176	0
5.826	3.43399	1	4.43082	0	1	1	1	1	8.06338	2.83321	2.89037	0
4.85981	3.43399	1	4.36945	0	1	1	1	1	8.11731	3.3673	3.71357	0
5.79606	3.43399	1	4.35671	0	1	1	1	1	7.11151	2.77259	2.63906	0
5.18178	3.3673	1	4.27667	0	1	0	1	1	5.02388	2.89037	3.58352	0
4.77912	3.49651	1	4.27667	0	1	0	1	1	7.07412	1.79176	1.79176	0
7.81964	3.49651	1	4.23411	0	0	1	1	1	6.35784	2.56495	3.97029	0
5.55683	3.49651	1	4.14313	0	1	1	1	1	5.38907	0	1.09861	0
5.73334	3.55535	1	4.11087	0	1	1	1	1	6.53379	1.79176	1.94591	0
5.40717	3.52636	1	3.91202	1	1	0	1	1	7.40245	1.38629	1.79176	0
5.51745	3.46574	1	3.85015	0	1	1	1	1	4.91265	0.693147	1.60944	0
6.23245	3.52636	1	3.85015	0	1	0	1	1	4.66344	0	1.38629	0
5.79606	3.49651	1	3.71357	0	1	1	1	1	6.04501	0	0.693147	0
6.19236	3.55535	1	3.66356	0	1	1	1	1	9.64349	3.21888	4.14313	0
5.51745	3.49651	1	3.58352	0	1	1	1	1	8.56998	2.30259	2.89037	0
7.31322	3.4012	1	3.46574	0	1	1	1	1	5.78996	0	1.38629	0
5.9108	3.52636	1	3.46574	0	0	1	1	1	5.53339	0.693147	1.60944	0
4.91265	3.63759	1	3.3673	0	1	1	1	1	6.35957	0.693147	1.60944	0
6.10702	3.46574	1	3.29584	0	1	0	1	1	5.69036	0	0	0
4.48864	3.3673	1	3.2581	0	0	0	1	1	6.82979	2.07944	1.38629	0
[truncated: 142 more rows]

## Sheet: experience-based products
Price	Names	StoreType	Sales	Brand	LogSpeed	Promotion	TranCosts	Service	Collect	AdComment	PicComment
4.55388	3.4012	1	10.309	1	1	1	1	1	10.148	5.03044	5.90808
4.59512	3.58352	1	8.69951	1	1	0	1	1	9.86921	5.62762	6.88038
5.56068	3.61092	1	8.51719	1	1	1	1	1	12.0632	6.49527	6.4599
4.91998	3.49651	1	8.51719	0	1	1	1	0	9.52617	3.85015	4.00733
4.59512	3.4012	1	7.6009	0	1	1	1	1	11.6617	5.70044	6.14633
3.73767	3.43399	1	8.51719	1	1	1	1	0	10.3998	5.73334	6.10925
4.48864	3.58352	1	6.39693	0	1	1	1	1	12.1283	6.10479	6.39693
4.00733	3.49651	1	8.9872	0	1	1	1	0	10.6758	6.14204	6.28227
4.48864	3.68888	1	6.90776	0	1	1	1	1	12.5784	5.88053	6.2804
5.45959	3.3673	1	6.55108	1	1	1	1	1	10.7918	3.58352	3.98898
3.89182	3.46574	1	9.90349	1	1	1	1	1	11.5894	5.74939	6.41346
4.44265	3.46574	1	8.00637	0	1	1	1	1	11.9723	5.63479	6.05444
4.85981	3.52636	1	9.21034	1	1	1	1	1	11.1427	5.52545	6.24998
7.08924	3.58352	1	5.99146	0	1	1	0	1	10.1819	3.91202	4.39445
6.54103	3.55535	1	8.00637	1	1	1	1	1	11.8045	5.80212	5.82008
4.07754	3.46574	1	6.55108	0	1	1	0	1	11.967	4.63683	5.49794
4.55388	3.49651	1	8.00637	1	1	1	1	1	10.4775	5.20401	5.66296
4.93447	3.3322	1	7.6009	0	1	1	1	1	10.4121	5.15906	5.62762
4.64439	3.63759	1	6.90776	1	1	1	1	1	10.8482	4.40672	5.51343
5.00395	3.66356	1	8.00637	0	1	1	1	0	11.9029	6.14204	6.34739
5.58725	3.4012	1	7.6009	1	1	1	1	1	11.485	5.18178	5.68358
4.23425	3.4012	0	8.29405	1	1	1	1	1	11.0784	6.36303	7.68662
4.31749	3.58352	1	8.9872	1	1	1	1	1	8.88406	4.38203	5.01064
4.74493	3.49651	1	6.90776	0	1	1	0	0	11.8257	4.8828	5.62402
3.89182	3.49651	0	6.90776	1	1	1	1	0	9.82542	5.25227	6.85751
4.23411	3.49651	1	6.90776	1	1	1	0	1	10.5558	4.70953	5.54518
4.93447	3.58352	1	6.21461	0	1	1	1	1	10.2811	4.35671	4.72739
4.94164	3.49651	1	6.90776	1	1	1	1	1	10.8767	4.15888	4.58497
4.77912	3.49651	1	8.69951	0	1	1	1	1	12.043	6.41346	8.01731
4.82831	3.55535	1	5.70378	0	1	1	1	1	10.6641	4.96981	5.22036
4.07754	3.43399	1	8.00637	0	1	1	1	0	8.73697	4.35671	4.61512
3.80666	3.43399	1	8.29405	1	1	1	1	0	8.00001	3.09104	3.55535
4.56435	3.55535	1	6.90776	1	1	1	1	1	7.46049	3.04452	4.44265
5.0626	3.58352	1	6.55108	1	1	1	1	1	10.4505	4.04305	4.43082
5.17048	3.4012	1	6.90776	1	1	1	1	1	11.1256	4.84419	5.05625
4.30407	3.55535	0	7.6009	0	1	1	1	1	10.1958	6.64118	7.58984
4.17439	3.61092	1	6.90776	1	1	1	1	1	9.77053	4.63683	5.49794
4.69135	3.52636	1	8.00637	1	1	1	1	1	9.16272	3.8712	3.89182
3.80666	3.61092	1	7.6009	1	1	1	1	0	8.0097	4.63683	5.49794
4.68213	3.61092	1	6.80239	0	1	1	1	0	9.76342	4.07754	4.80402
5.11739	3.55535	1	5.29832	0	0	1	1	1	8.52615	3.43399	3.63759
5.17048	3.55535	1	7.6009	1	1	1	1	1	8.81374	3.13549	3.58352
4.74493	3.61092	1	8.85367	1	1	1	1	1	8.32215	4.63683	5.49794
6.05209	3.46574	1	6.39693	1	1	1	1	1	9.8493	3.04452	4.34381
4.93447	3.58352	1	7.6009	0	1	1	1	1	9.82542	5.26786	5.59099
5.04343	3.55535	1	6.90776	0	1	1	1	0	9.40302	4.86753	4.77068
4.52721	3.49651	1	6.90776	0	1	1	1	1	8.2388	4.65396	5.81114
4.55388	3.4012	1	6.90776	1	1	1	1	1	7.28413	4.63683	5.49794
4.07754	3.4012	1	8.29405	1	1	1	1	1	9.15493	4.60517	5.02388
4.59512	3.58352	1	3.82864	1	1	1	1	1	8.05579	3.4012	4.70953
4.97673	3.4012	1	6.21461	0	1	1	1	0	9.02738	3.93183	4.21951
4.60517	3.55535	0	6.90776	0	1	1	1	1	8.18758	4.66344	5.35659
4.23411	3.49651	0	6.55108	0	1	1	1	0	8.77756	4.77912	6.32257
4.5326	3.61092	0	4.39445	1	1	0	1	1	7.52348	4.20469	5.46383
5.49306	3.55535	1	5.70378	1	1	1	1	1	6.59167	1.38629	1.38629
5.24175	3.58352	1	6.90776	1	1	1	1	1	8.66974	4.63683	5.49794
4.26268	3.52636	1	6.90776	1	1	1	1	1	7.6382	3.21888	3.61092
4.48864	3.46574	1	7.6009	0	1	1	1	1	10.1692	4.27667	4.52179
4.59259	3.55535	0	5.70378	0	1	1	1	0	8.24984	4.76217	6.01859
4.90527	3.55535	1	6.80239	1	1	1	1	1	10.339	3.95124	4.36945
4.90527	3.61092	1	6.80239	1	1	1	1	1	10.339	3.95124	4.36945
5.2933	3.52636	1	7.6009	0	1	1	1	0	11.8016	5.87212	6.76273
4.45725	3.61092	0	6.39693	0	1	1	1	1	7.40428	3.43399	5.45532
4.94164	3.58352	0	5.29832	1	1	1	1	1	8.20549	3.43399	3.8712
4.65396	3.68888	1	6.80239	0	1	1	1	0	10.9716	3.3673	4.09434
4.82831	3.46574	1	6.80239	0	1	1	1	0	9.41377	4.49981	4.56435
3.89182	3.55535	1	6.90776	1	1	1	1	1	9.61641	4.63683	5.49794
4.00733	3.46574	1	7.6009	0	1	1	1	0	8.72453	3.71357	4.36945
4.41884	3.61092	1	8.00637	1	1	1	1	1	10.0755	4.5326	5.28827
5.1299	3.46574	0	6.55108	1	1	1	1	1	9.38807	4.54329	4.77068
4.07754	3.68888	1	6.90776	1	1	1	0	1	9.78059	3.61092	3.93183
4.92725	3.58352	1	6.21461	0	0	1	1	1	8.71522	3.3673	3.46574
5.59099	3.4012	1	5.29832	0	1	1	1	0	8.93076	3.21888	3.82864
3.8712	3.55535	1	7.6009	1	1	1	1	1	7.95507	3.13549	4.77068
4.97673	3.52636	1	6.21461	0	1	1	0	0	9.81983	3.09104	3.55535
4.93447	3.58352	1	4.60517	0	1	1	1	1	5.97635	0.693147	2.19722
4.55388	3.3322	1	6.68461	0	1	0	0	1	6.35263	1.09861	1.09861
4.07754	3.61092	1	6.55108	1	1	1	0	1	10.5829	4.77912	5.39363
4.7185	3.61092	1	4.60517	0	1	1	1	1	7.48099	3.7612	4.96981
6.05209	3.43399	0	5.70378	1	1	1	1	1	8.02682	2.89037	3.29584
4.84419	3.43399	1	6.90776	1	1	1	1	1	9.71118	4.34381	5.09375
6.28972	3.3322	1	6.21461	1	1	1	0	1	10.3572	3.4012	4.06044
4.36945	3.61092	1	6.90776	1	1	1	0	1	9.93885	4.31749	4.79579
6.03787	3.55535	1	6.68461	0	1	1	1	0	9.48296	4.45435	5.69373
5.5835	3.43399	0	6.80239	1	1	1	1	1	9.34618	3.58352	4.11087
4.07754	3.43399	0	9.90349	1	1	0	1	1	12.7601	8.87543	9.69227
5.38907	3.49651	1	6.90776	1	1	1	0	1	10.0191	4.46591	5.17615
4.93447	3.52636	1	7.6009	0	1	0	1	1	9.68633	5.9135	7.48437
7.07665	3.52636	1	6.55108	1	1	1	0	1	9.10875	2.94444	2.94444
5.83188	3.4012	1	5.99146	1	1	1	1	1	10.1873	4.48864	5.12396
4.60517	3.43399	0	4.60517	0	1	1	1	1	7.84659	4.8752	5.44674
7.0067	3.4012	1	4.60517	1	1	1	1	1	7.41156	1.60944	2.07944
4.23411	3.52636	1	8.00637	0	1	1	1	0	10.1683	4.91998	5.87212
4.59512	3.4012	1	6.90776	1	1	1	0	1	9.06785	4.56435	4.55388
4.23411	3.55535	0	4.60517	1	1	1	1	0	10.012	6.12249	7.50549
4.31749	3.55535	1	5.70378	0	1	1	1	0	11.4983	5.56834	5.8861
4.77912	3.58352	1	6.21461	0	1	1	1	1	9.07532	3.66356	4.72739
4.59512	3.46574	1	8.00637	0	1	1	1	0	10.0357	4.99721	5.71703
4.06044	3.49651	1	5.99146	1	1	1	1	0	8.73134	3.80666	5.0689
4.23411	3.61092	0	6.90776	1	1	1	1	1	8.61704	4.59512	6.13556
5.49306	3.58352	1	6.39693	1	1	1	1	1	8.30943	1.38629	1.79176
4.91998	3.52636	1	6.68461	0	1	1	1	0	8.23695	3.63759	3.91202
5.28827	3.52636	1	5.70378	1	1	1	1	1	8.65487	3.78419	4.74493
5.47227	3.61092	1	6.90776	0	1	0	1	1	10.1096	5.11199	5.64191
4.69135	3.58352	1	6.55108	0	1	1	1	0	8.20303	2.83321	3.55535
4.59512	3.52636	1	6.80239	1	1	1	1	1	6.22851	0	2.07944
5.00395	3.66356	1	6.90776	0	1	1	1	1	10.913	4.55388	4.59512
5.2933	3.61092	1	5.70378	0	1	1	1	0	7.90581	2.63906	4.54329
4.86753	3.43399	0	6.55108	1	1	1	1	1	7.5868	2.89037	3.52636
4.31749	3.4012	1	8.00637	1	1	0	1	1	10.6192	7.02198	8.13535
4.69135	3.58352	1	3.89182	1	1	0	1	1	7.26263	4.12713	6.07074
4.91998	3.49651	1	6.55108	0	1	1	1	0	8.94585	4.17439	4.69135
4.58262	3.4012	0	6.90776	1	1	1	1	1	6.97073	2.63906	4.89784
4.85981	3.52636	0	5.99146	0	1	1	1	0	9.33025	5.03695	5.83773
4.89035	3.4012	1	6.68461	1	1	1	1	1	9.52332	4.17439	4.39445
4.57471	3.46574	0	4.20469	1	1	1	1	1	7.34666	3.13549	5.36129
4.45144	3.4012	0	5.99146	1	0	0	1	0	8.73343	5.03044	6.15486
4.29046	3.58352	0	4.60517	0	1	1	1	1	8.97778	4.63683	5.49794
4.56435	3.49651	1	5.29832	0	1	1	1	1	6.52649	1.09861	3.04452
7.16935	3.49651	1	4.12713	1	0	1	0	1	8.23164	2.30259	2.48491
7.08087	3.49651	1	4.18965	1	0	1	0	1	6.84801	0.693147	1.09861
3.43399	3.61092	1	5.70378	1	1	1	1	1	6.58203	1.79176	2.70805
4.78749	3.43399	1	5.29832	0	1	1	1	1	6.90975	2.63906	4.21951
5.00395	3.55535	1	6.55108	0	1	1	1	0	7.58325	2.3979	4.36945
4.65396	3.58352	1	4.60517	0	1	1	1	0	8.81344	3.21888	4.00733
5.62762	3.61092	1	6.90776	0	1	1	1	0	10.6905	4.47734	6.04737
4.90527	3.58352	1	5.29832	0	1	1	0	0	6.71296	2.83321	2.83321
4.40672	3.58352	1	5.29832	0	1	1	1	0	6.74759	2.48491	2.07944
4.59512	3.61092	1	7.6009	1	1	0	1	1	10.1002	5.20401	5.92426
4.94164	3.46574	1	6.90776	1	1	1	1	1	7.81238	1.94591	3.09104
4.85981	3.3673	0	5.70378	0	1	1	1	0	8.49208	4.85203	5.24175
4.77912	3.43399	1	5.29832	1	0	1	1	1	7.65302	0.693147	2.30259
4.85203	3.46574	1	6.55108	1	1	1	1	1	7.45991	2.07944	3.4012
4.59259	3.61092	1	3.66356	1	1	1	1	1	6.77422	2.3979	4.14313
5.1168	3.58352	1	5.70378	0	0	1	1	1	7.52023	1.38629	2.3979
4.59512	3.4012	1	9.90349	0	1	1	0	1	13.4781	7.55224	7.94058
4.2485	3.58352	1	4.15888	1	1	0	1	1	7.82325	3.71357	5.14166
5.28827	3.49651	1	5.29832	0	1	1	1	0	7.15929	1.79176	2.07944
5.47646	3.46574	1	5.29832	0	1	1	1	1	8.37194	2.30259	3.04452
7.4378	3.58352	1	6.21461	1	1	1	0	1	8.2467	2.94444	3.29584
4.91998	3.46574	1	4.33073	0	1	1	1	0	7.82963	2.77259	3.43399
4.93447	3.4012	1	2.48491	1	1	1	1	1	5.73979	2.30259	2.56495
4.91265	3.46574	0	4.60517	0	1	1	1	1	7.87664	3.73767	4.26268
4.40879	3.46574	0	3.71357	0	1	1	1	1	7.87664	4.63683	5.49794
5.47227	3.46574	1	6.21461	0	1	1	1	1	10.4947	4.63683	5.49794
4.30407	3.58352	1	6.90776	1	1	1	0	1	8.98969	4.63683	5.49794
4.47734	3.61092	0	6.68461	1	1	1	1	0	7.33041	4.63683	5.49794
5.11739	3.4012	1	5.29832	0	0	1	1	1	5.65249	1.09861	1.94591
4.23411	3.49651	1	5.29832	1	1	0	1	1	6.82546	3.3673	5.0626
4.07754	3.55535	1	5.29832	1	1	1	1	1	7.32844	3.04452	2.89037
4.76303	3.68888	1	4.60517	0	0	1	1	1	7.07157	1.94591	2.07944
5.65249	3.52636	1	5.29832	0	1	1	1	0	8.62497	4.63683	5.49794
4.85981	3.61092	1	8.00637	1	1	1	0	1	11.8965	6.01616	6.32615
5.59099	3.58352	1	4.60517	0	1	1	1	0	7.03262	1.94591	2.07944
5.273	3.58352	1	4.60517	0	1	1	1	0	7.58579	1.60944	2.56495
4.86753	3.49651	1	5.70378	1	1	1	1	1	8.37494	3.04452	3.2581
4.48864	3.46574	1	6.39693	1	1	1	0	1	9.76141	4.46591	4.96981
3.89182	3.49651	1	6.90776	1	1	1	1	0	9.25139	3.17805	4.68213
4.36945	3.49651	1	6.90776	1	1	1	1	1	8.00035	3.13549	5.09987
5.00395	3.43399	1	5.29832	0	1	1	1	1	9.09122	3.21888	3.21888
4.74493	3.61092	1	6.21461	0	1	1	1	1	9.0587	3.58352	4.96981
4.84419	3.43399	1	6.39693	1	1	1	0	0	8.5309	2.83321	2.56495
3.73767	3.55535	1	6.68461	1	1	1	1	0	8.21419	3.2581	4.31749
4.77912	3.4012	1	5.99146	1	1	1	1	1	7.26333	1.94591	2.48491
3.8712	3.49651	0	6.55108	1	1	1	1	1	8.56808	3.95124	4.8752
4.59512	3.66356	0	4.60517	1	1	0	1	1	6.43775	2.3979	3.2581
5.00395	3.55535	1	5.70378	0	1	1	1	0	9.43771	4.30407	5.09987
5.1299	3.58352	1	5.29832	0	1	1	0	1	8.81537	3.04452	3.73767
5.42935	3.58352	1	5.29832	0	1	1	1	1	6.11368	0	1.79176
5.00395	3.46574	1	6.90776	0	1	1	1	0	10.5668	4.75359	5.3845
5.43372	3.66356	0	4.60517	0	1	0	1	1	7.33106	2.70805	3.3322
5.47646	3.58352	0	5.29832	1	1	1	1	1	6.23637	0.693147	1.09861
5.92158	3.55535	1	4.17439	1	1	1	1	1	7.67183	1.60944	2.70805
4.67283	3.46574	1	5.29832	0	1	1	0	1	7.45356	2.30259	3.13549
4.69135	3.4012	1	6.39693	1	1	1	1	1	7.99497	2.07944	2.77259
4.69135	3.58352	0	5.29832	1	1	1	1	0	6.03069	0.693147	2.63906
4.07754	3.49651	1	5.70378	0	1	1	1	0	8.53444	3.09104	3.3673
4.15888	3.4012	0	6.55108	1	1	1	1	0	8.25764	4.11087	5.03695
5.12396	3.61092	0	6.90776	1	1	0	1	1	9.1938	4.94164	5.60212
3.92395	3.58352	1	4.34381	0	0	1	1	1	8.10742	1.09861	1.09861
4.59512	3.43399	1	4.60517	0	1	0	1	1	6.05678	1.38629	2.07944
5.22036	3.46574	1	6.68461	1	1	0	1	1	7.8536	4.36945	5.26269
6.21261	3.49651	1	4.49981	1	1	1	1	1	10.3084	4.11087	5.50126
5.12396	3.4012	1	5.29832	0	1	1	1	1	11.5138	4.78749	5.1358
5.05625	3.46574	1	5.29832	1	0	1	1	1	8.56083	3.2581	4.41884
4.44265	3.4012	1	5.29832	1	1	1	1	0	6.61607	3.04452	3.52636
4.27667	3.58352	0	4.27667	0	1	1	1	1	8.89467	3.98898	4.80402
4.68213	3.58352	1	5.70378	0	1	1	1	0	9.83102	4.36945	4.44265
5.63121	3.46574	1	4.60517	0	1	1	1	0	8.14439	3.13549	3.73767
4.7185	3.46574	1	4.39445	0	1	1	0	0	8.93459	2.70805	2.89037
5.1299	3.52636	1	5.29832	1	1	1	1	1	5.8522	0	0
4.59512	3.4012	1	6.90776	0	1	1	1	1	9.44343	2.89037	3.17805
4.59512	3.49651	0	5.70378	1	1	1	1	1	6.4151	3.04452	4.89035
4.48864	3.46574	1	4.60517	0	1	1	1	1	6.02587	1.60944	1.60944
4.17439	3.4012	1	5.99146	1	1	0	1	0	8.49044	4.23411	5.15329
5.85507	3.66356	0	7.6009	1	1	1	1	1	10.4028	5.32301	5.90536
5.81711	3.49651	1	4.34381	1	0	1	1	1	7.12769	1.09861	2.30259
4.07754	3.58352	0	6.55108	0	1	1	1	1	7.10332	4.68213	5.51343
4.27667	3.3673	1	5.70378	0	1	1	1	0	10.2747	4.40672	4.21951
4.48864	3.4012	1	5.29832	1	1	1	1	0	8.53876	3.85015	4.14313
4.70048	3.4012	0	5.70378	1	1	1	1	1	5.35659	0	3.3322
3.89182	3.4012	0	4.60517	1	1	1	1	0	9.80527	6.30992	7.39817
4.31749	3.49651	0	6.90776	1	1	1	1	1	6.6896	2.63906	4.30407
4.07754	3.52636	1	6.39693	0	1	1	1	0	10.9706	3.82864	4.39445
4.00733	3.52636	1	6.39693	0	1	1	1	0	7.71021	3.04452	3.13549
5.66643	3.58352	1	6.55108	1	1	1	1	1	7.99227	3.13549	3.3673
5.9108	3.3673	1	4.60517	1	0	1	1	1	6.21661	1.09861	1.09861
4.86753	3.52636	0	5.99146	1	1	1	1	1	5.67332	2.07944	4.02535
4.92725	3.49651	1	5.29832	1	1	1	1	1	6.07304	1.09861	2.07944
3.89182	3.3673	1	7.6009	1	1	1	1	1	8.16023	3.17805	3.58352
5.38907	3.4012	1	5.29832	0	1	1	1	1	11.6171	2.99573	3.3673
4.30407	3.58352	0	4.60517	0	1	1	1	1	6.74052	2.94444	3.58352
5.55683	3.52636	1	6.90776	0	1	1	1	0	9.14516	4.09434	5.44242
4.69135	3.46574	0	6.90776	0	1	1	0	1	8.91557	3.73767	4.18965
3.80666	3.58352	1	5.99146	1	1	1	1	0	6.54679	3.49651	3.80666
4.99721	3.43399	1	4.51086	0	1	1	1	0	7.24065	2.07944	3.61092
5.29832	3.61092	0	3.09104	0	1	1	1	1	6.64118	2.77259	3.85015
4.59512	3.63759	1	5.99146	0	1	1	1	1	10.63	3.3322	3.55535
5.2933	3.43399	1	6.55108	0	1	1	1	0	10.9414	5.72359	6.64898
3.89182	3.4012	1	6.68461	1	1	1	1	0	9.39657	4.47734	5.71703
3.55535	3.58352	1	8.29405	1	1	1	1	1	7.35947	1.09861	2.3979
5.24175	3.66356	1	5.29832	1	1	1	1	1	7.26193	2.19722	3.04452
5.51745	3.55535	1	6.21461	0	1	0	1	0	8.12917	2.70805	4.06044
4.07754	3.58352	1	1.09861	0	1	1	1	1	9.17792	1.38629	2.48491
5.55683	3.43399	1	7.6009	0	1	1	1	1	11.7162	6.27288	6.79234
4.17439	3.66356	0	6.90776	1	1	0	1	1	8.16366	4.2485	5.9135
4.70048	3.49651	1	5.99146	0	1	0	1	1	7.91096	2.19722	2.77259
6.28413	3.55535	1	5.29832	0	1	1	1	1	8.1274	3.04452	3.73767
4.00733	3.49651	1	6.39693	0	1	1	1	0	7.93702	4.63683	5.49794
4.00733	3.55535	1	7.6009	0	1	1	1	1	9.28498	5.43372	6.44254
4.93447	3.49651	1	7.6009	0	1	0	1	1	11.0044	5.1358	6.16752
4.56435	3.55535	1	5.29832	1	1	1	1	1	8.36404	5.10595	5.03044
4.07754	3.55535	1	5.99146	0	1	1	1	0	7.46508	2.63906	3.04452
4.93447	3.49651	1	7.6009	0	1	0	1	1	11.0044	5.1358	6.16752
4.56435	3.55535	1	5.29832	1	1	1	1	1	8.36404	5.10595	5.03044
4.07754	3.4012	1	5.99146	0	1	1	1	0	7.46508	2.63906	3.04452
4.36945	3.4012	0	3.4012	1	1	0	1	1	5.46383	4.14313	4.5326
4.69135	3.58352	1	6.55108	1	1	0	1	1	11.1226	5.76519	7.64874
5.3799	3.46574	1	3.63759	0	1	1	1	1	7.79482	2.19722	3.3673
6.68336	3.46574	1	4.60517	1	1	1	0	1	8.11163	2.89037	3.97029
5.23644	3.43399	1	4.5326	1	1	0	0	1	8.52377	3.3322	3.61092
5.12396	3.52636	1	5.29832	1	1	0	1	1	6.64118	4.92725	5.09375
4.23411	3.4012	0	4.60517	0	1	1	1	0	8.05452	4.14313	4.70953
5.12396	3.52636	1	6.80239	0	1	1	1	1	9.4554	3.55535	5.27811
4.48864	3.58352	1	5.99146	1	1	1	1	0	8.65242	4.15888	5.73657
5.62762	3.4012	1	5.29832	0	1	0	1	1	6.72863	1.94591	3.55535
4.23411	3.68888	1	4.60517	1	1	1	1	1	5.93225	2.63906	4.23411
4.69135	3.4012	1	6.55108	0	1	0	1	0	10.0278	3.2581	2.89037
5.28827	3.46574	1	6.90776	0	1	1	1	1	10.8984	5.71703	6.66058
4.85203	3.49651	1	5.29832	0	1	1	1	0	8.41693	2.07944	2.77259
6.76734	3.4012	1	4.47734	1	0	1	0	1	9.3174	2.77259	3.97029
5.34233	3.58352	0	6.90776	1	1	1	1	1	10.5517	6.72022	7.84346
5.1168	3.52636	1	5.70378	0	0	1	1	1	5.82008	0	0.693147
6.4892	3.4012	1	3.49651	1	1	1	1	0	7.75105	2.19722	2.89037
4.07754	3.3673	1	5.70378	1	1	1	0	1	9.14388	3.46574	4.09434
4.36945	3.49651	1	5.29832	1	1	1	1	1	6.47235	1.38629	3.3673
4.17439	3.66356	1	5.70378	1	1	1	0	1	8.38822	2.3979	3.04452
4.93447	3.55535	1	6.21461	0	1	1	1	0	9.77821	2.63906	3.61092
4.77912	3.55535	1	4.45435	1	0	1	1	1	6.78333	1.79176	2.3979
4.82831	3.43399	1	4.60517	0	1	1	0	1	8.3114	2.70805	2.77259
5.76519	3.52636	1	3.61092	0	1	1	1	1	7.49387	1.79176	3.13549
5.83188	3.52636	1	5.29832	1	1	1	1	1	8.88627	2.70805	3.8712
5.18739	3.43399	1	5.29832	0	1	1	1	0	8.38686	3.13549	4.26268
4.07754	3.55535	0	6.80239	1	1	0	1	1	9.88385	5.77144	6.39526
4.77238	3.4012	1	5.70378	0	1	1	1	1	7.39572	4.63683	5.49794
4.31749	3.61092	0	1.38629	1	1	0	1	1	5.4161	2.77259	4.33073
5.02388	3.4012	1	5.29832	0	1	1	1	1	7.6695	3.13549	4.64439
4.77912	3.4012	1	4.60517	1	1	1	1	1	8.2948	2.30259	2.63906
4.69135	3.55535	1	6.68461	1	1	1	1	1	7.41457	4.63683	5.49794
4.65396	3.66356	1	4.18965	0	1	1	1	1	6.35089	4.63683	5.49794
5.50939	3.52636	1	5.70378	1	1	1	1	1	6.39693	0.693147	0.693147
3.61092	3.49651	0	7.6009	0	1	1	1	1	10.6736	5.20949	5.38907
4.74493	3.43399	1	4.2485	0	1	1	0	0	8.62155	4.63683	5.49794
2.99072	3.43399	1	4.60517	1	1	1	1	1	5.8693	1.94591	2.48491
4.34381	3.55535	1	4.27667	1	1	1	1	1	8.08518	3.8712	4.92725
4.85981	3.49651	1	4.60517	0	1	1	1	1	8.13094	3.04452	2.94444
5.97889	3.61092	1	4.40672	0	1	1	0	1	7.16085	1.09861	1.79176
5.92426	3.63759	1	4.33073	1	1	1	1	1	7.42476	4.63683	5.49794
5.12396	3.4012	1	4.47734	0	1	1	1	0	6.57088	2.83321	2.19722
4.27667	3.46574	1	2.63906	0	1	0	1	1	4.54329	1.38629	3.29584
6.39526	3.46574	1	4.57471	1	1	1	0	1	7.52186	2.07944	3.21888
6.1717	3.43399	1	4.60517	1	1	1	1	0	8.29505	3.17805	4.44265
4.77068	3.49651	1	6.90776	1	1	1	1	1	10.326	6.286	8.36218
4.27667	3.49651	1	4.33073	0	1	1	1	1	4.82028	1.94591	3.49651
4.59512	3.61092	1	2.07944	1	1	1	1	1	6.19032	2.83321	4.33073
5.34233	3.61092	1	8.9872	1	1	1	0	1	12.9752	6.86797	7.31055
4.82831	3.43399	1	4.60517	1	1	1	1	1	7.86019	2.70805	2.99573
4.02535	3.46574	1	7.6009	1	1	1	1	1	9.51907	6.14204	6.92461
4.8828	3.4012	1	5.70378	0	1	1	1	0	9.35019	2.70805	3.3322
4.82831	3.52636	1	5.29832	0	1	1	1	1	6.20456	0	3.3673
4.27667	3.55535	1	4.60517	0	1	1	1	1	9.37059	3.49651	3.61092
5.33754	3.61092	1	5.29832	1	1	1	1	1	9.14335	3.17805	4.92725
4.92725	3.61092	1	6.39693	0	1	0	1	1	8.13915	3.55535	4.39445
5.2933	3.55535	1	4.52179	0	1	1	1	0	8.705	3.89182	4.79579
5.66296	3.55535	1	4.36945	0	1	1	1	0	7.27586	1.09861	2.3979
5.2933	3.63759	1	4.60517	1	0	1	1	1	7.1554	2.30259	2.30259
5.69709	3.55535	1	4.60517	0	1	1	1	0	8.66095	1.60944	4.34381
4.94876	3.43399	0	4.04305	0	1	1	1	1	8.02715	1.38629	1.09861
6.63463	3.52636	1	4.60517	1	1	1	1	1	8.36753	2.3979	3.09104
4.17439	3.49651	1	5.29832	1	1	1	1	0	6.95559	2.77259	4.17439
5.98896	3.68888	1	3.29584	1	1	1	1	1	7.30586	1.38629	1.79176
4.82831	3.49651	1	4.60517	0	1	1	1	0	7.90912	2.77259	3.04452
4.93447	3.43399	1	8.00637	1	1	1	1	1	10.209	6.09131	7.96207
4.48864	3.55535	0	2.89037	1	1	0	1	1	5.72685	3.58352	3.73767
4.07754	3.55535	1	4.36945	0	1	1	1	0	6.83303	1.60944	2.56495
4.90527	3.58352	0	4.60517	1	1	1	1	1	7.06817	0.693147	2.63906
4.26268	3.58352	1	4.60517	1	1	1	1	1	6.36647	1.79176	1.94591
5.0689	3.55535	1	6.90776	0	1	1	1	1	10.2599	4.67283	5.99645
5.70044	3.43399	1	6.90776	1	1	1	0	1	11.4952	5.64897	6.11147
4.00733	3.49651	1	5.70378	1	1	1	1	1	9.40426	6.19236	6.54247
5.00395	3.68888	1	5.99146	0	1	1	1	1	10.7067	4.85203	4.86753
4.69135	3.58352	1	6.39693	0	1	1	1	0	8.2958	2.30259	2.94444
5.53339	3.4012	1	4.44265	0	1	1	1	0	7.35372	1.79176	1.60944
4.85981	3.58352	0	3.29584	0	1	1	1	1	6.3081	2.56495	4.44265
5.47646	3.49651	1	4.60517	0	1	1	1	1	6.60935	2.63906	2.07944
4.82831	3.43399	1	6.80239	1	0	1	1	1	7.48605	4.63683	5.49794
4.00733	3.61092	1	6.39693	1	1	1	1	0	8.70781	5.88332	6.28227
4.74493	3.49651	1	4.60517	0	0	1	0	1	6.28413	0.693147	0.693147
4.93447	3.61092	1	4.60517	1	1	1	1	1	8.3717	3.04452	3.71357
4.23411	3.49651	1	5.70378	1	1	1	1	0	7.03527	2.3979	3.78419
5.82305	3.4012	1	2.70805	0	1	1	1	0	7.28619	1.60944	3.3673
4.69061	3.49651	1	6.80239	0	1	1	1	1	8.92652	5.07517	6.23245
4.23411	3.52636	1	2.83321	1	1	0	1	0	7.70976	1.38629	2.77259
4.06044	3.68888	1	8.00637	1	1	1	0	1	10.7332	5.52146	5.7869
5.65249	3.4012	1	2.07944	0	1	1	1	0	8.39706	2.89037	3.8712
4.69135	3.55535	1	8.00637	1	1	1	1	1	10.5307	5.9108	7.64826
5.59471	3.43399	1	8.29405	1	1	1	0	1	9.96402	4.64439	4.98361
5.00395	3.3673	0	3.8712	0	1	1	1	0	7.84737	3.97029	5.46383
5.2827	3.43399	0	6.90776	1	1	1	1	1	9.65944	7.57558	7.42952
5.42053	3.61092	1	4.41884	0	1	1	1	1	9.09504	2.30259	3.58352
4.54329	3.43399	1	6.90776	1	1	0	1	1	8.31923	3.21888	2.83321
4.99721	3.52636	0	4.59512	1	1	0	1	1	8.86206	5.31321	5.63121
4.97673	3.55535	1	3.97029	0	1	1	1	0	8.36753	4.63683	5.49794
5.24175	3.52636	1	5.29832	1	1	1	1	1	7.30317	2.99573	3.46574
4.44265	3.58352	1	4.00733	0	1	1	1	0	6.37843	4.63683	5.49794
4.77068	3.4012	1	6.39693	0	1	0	1	1	9.39191	4.63683	5.49794
4.36945	3.52636	1	6.21461	1	1	0	1	1	8.59951	4.65396	5.39816
4.48864	3.63759	1	5.29832	1	1	1	1	1	8.03593	4.63683	5.49794
5.34233	3.58352	1	5.99146	1	1	1	0	1	10.8408	4.63683	5.49794
4.23411	3.43399	1	3.68888	0	1	1	1	1	5.84644	4.63683	5.49794
4.23411	3.49651	0	6.21461	1	1	0	1	1	9.65688	4.63683	5.49794
5.47646	3.71357	1	4.60517	0	1	1	1	1	9.91324	4.63473	5.95324
5.43372	3.4012	0	5.99146	1	1	1	1	1	10.6876	4.8752	5.3033
6.06379	3.43399	1	2.48491	1	1	1	1	1	5.84644	4.63683	5.49794
4.85981	3.4012	1	6.80239	1	1	0	1	1	9.93266	6.04501	7.06219
4.77912	3.43399	1	2.19722	0	1	1	1	1	6.47851	2.63906	4.20469
5.34233	3.55535	1	7.6009	1	1	0	1	1	10.8996	5.97126	6.70073
4.93447	3.43399	1	6.55108	0	1	0	1	1	9.36435	3.85015	4.30407
4.15888	3.4012	0	7.6009	1	1	0	1	1	10.8875	7.31854	8.13388
3.68638	3.46574	1	5.99146	0	1	1	1	1	6.27664	1.60944	2.48491
5.0626	3.49651	1	4.60517	0	1	0	1	0	8.86855	3.52636	3.3322
6.10702	3.61092	1	4.60517	1	1	0	0	1	11.517	4.39445	4.70048
4.90527	3.46574	1	5.99146	0	1	1	1	0	7.70256	3.3673	3.3673
4.44265	3.61092	1	6.21461	1	1	1	1	1	6.09807	2.07944	1.09861
5.34233	3.55535	1	4.60517	1	1	1	1	1	6.71296	1.79176	2.3979
4.68213	3.43399	1	4.60517	0	1	1	1	0	6.63332	4.63683	5.49794
4.40672	3.49651	1	6.90776	0	1	1	1	1	7.93021	4.63683	5.49794
5.63121	3.4012	1	6.80239	1	1	1	1	1	8.33591	4.63473	6.52796
4.85981	3.58352	1	2.77259	0	1	1	1	1	7.34666	4.63683	5.49794
5.63121	3.43399	1	3.73767	0	1	1	1	0	6.10032	1.38629	1.94591
4.23411	3.58352	0	6.55108	1	1	0	1	1	10.017	6.42811	6.98008
6.19032	3.4012	1	5.99146	0	1	1	0	0	7.662	1.94591	1.09861
5.59099	3.49651	1	8.29405	1	1	1	1	0	13.4662	4.63683	5.49794
5.09987	3.46574	1	5.29832	0	1	1	1	1	6.41999	1.94591	2.19722
4.00733	3.46574	1	5.29832	1	1	1	1	0	8.4253	4.51086	4.99721
4.60417	3.52636	1	5.99146	1	1	1	1	1	9.32963	3.95124	5.18178
4.59512	3.29584	1	6.55108	0	1	1	1	1	11.4801	5.79301	6.74759
5.18178	3.49651	1	4.60517	0	1	1	1	0	7.45356	1.60944	3.04452
4.23411	3.58352	1	4.60517	1	1	1	1	1	8.21175	2.77259	3.98898
5.2933	3.58352	1	5.29832	0	1	0	1	1	9.51929	5.18739	5.61313
5.1358	3.63759	1	2.83321	0	1	1	1	0	5.11199	4.63683	5.49794
5.0689	3.4012	1	6.90776	1	1	1	0	1	8.21257	3.04452	3.98898
4.31749	3.58352	1	4.44265	1	1	0	1	1	8.2467	4.63683	5.49794
5.28827	3.55535	1	4.60517	1	1	1	1	1	6.47235	1.38629	0.693147
5.66643	3.61092	1	4.58497	1	1	1	1	1	5.15906	0	0.693147
4.90527	3.52636	1	6.90776	0	1	1	1	0	9.65194	4.79579	5.36129
4.47734	3.4012	1	4.60517	0	1	1	1	0	7.36328	1.38629	2.3979
5.28827	3.58352	1	5.29832	0	1	1	1	1	8.95635	3.7612	4.7362
5.69709	3.55535	1	5.29832	0	1	0	1	1	8.3948	3.13549	4.27667
4.68213	3.58352	1	3.68888	0	1	1	1	0	6.40688	1.60944	1.38629
5.18739	3.55535	1	5.99146	1	0	1	0	1	10.449	3.4012	4.29046
4.51086	3.58352	1	5.99146	0	1	1	1	1	9.72137	4.44265	5.03695
3.89182	3.49651	1	7.6009	1	1	1	0	0	6.54822	1.09861	1.38629
4.93447	3.4012	1	6.68461	1	1	0	1	0	10.7076	5.09987	5.77455
5.23644	3.52636	1	6.21461	0	1	0	1	1	8.91382	4.91998	5.12396
4.59512	3.55535	1	4.60517	1	1	1	0	1	5.66643	4.63683	5.49794
6.24998	3.4012	1	5.29832	0	1	1	1	1	8.6307	3.80666	4.91998
5.42935	3.49651	1	6.90776	1	1	1	1	0	11.9193	6.07074	7.2385
5.24175	3.43399	1	6.21461	1	1	1	1	1	10.3634	3.7612	5.03044
3.96651	3.52636	0	6.90776	1	1	0	1	1	7.37275	3.58352	4.58497
4.54329	3.43399	1	6.39693	0	1	1	1	0	9.09358	4.14313	4.44265
4.99721	3.43399	0	6.55108	1	1	0	1	1	11.3411	6.89972	7.46508
5.24175	3.52636	1	5.29832	1	1	0	1	1	6.23441	1.79176	3.4012
4.23411	3.43399	1	5.29832	1	1	0	1	0	6.35263	1.79176	3.17805
4.23411	3.58352	1	4.33073	1	1	0	1	1	7.0067	3.82864	4.82831
5.9108	3.4012	1	4.60517	0	1	1	1	0	7.77402	0	1.38629
4.48864	3.43399	0	3.68888	0	1	0	1	1	8.5796	4.5326	4.95583
5.42935	3.58352	1	6.39693	1	1	1	1	0	10.3553	4.91265	5.95064
4.82831	3.49651	1	7.6009	1	1	1	0	1	9.39308	4.51086	4.36945
4.07754	3.46574	1	5.29832	1	1	1	1	1	8.84347	4.30407	5.54518
4.85981	3.46574	1	5.99146	0	1	1	1	1	7.69894	1.38629	3.04452
4.70048	3.55535	1	6.39693	1	1	1	1	1	7.63723	3.7612	4.57471
4.82831	3.43399	1	6.39693	1	1	1	0	1	11.2496	4.39445	4.90527
4.85203	3.46574	0	6.90776	1	1	1	1	1	10.0528	5.49306	6.46614
4.77068	3.61092	0	4.60517	1	1	0	1	1	8.07527	4.45435	5.20949
4.78749	3.52636	0	4.60517	0	1	1	1	1	9.04594	4.23411	5.04343
5.2933	3.61092	1	5.70378	0	1	1	1	1	10.9674	4.34381	4.82831
5.07517	3.61092	1	5.29832	0	1	1	1	0	7.78114	2.48491	3.13549
4.30407	3.61092	1	7.6009	0	1	1	0	1	6.6995	1.60944	2.19722
4.30407	3.43399	1	7.6009	0	1	1	0	1	6.6995	4.63683	5.49794
4.99721	3.49651	1	4.60517	1	1	0	1	1	8.68271	5.48064	5.97889
6.37843	3.43399	1	2.3979	1	0	0	0	1	7.1325	1.60944	2.19722
4.81218	3.55535	0	7.6009	1	1	1	1	1	13.5131	7.99564	9.05928
6.08222	3.43399	1	5.99146	0	1	1	1	0	8.64892	3.85015	4.55388
5.0626	3.52636	1	4.60517	0	1	1	1	1	7.35692	1.38629	2.3979
3.91002	3.3673	1	5.29832	1	1	1	1	0	8.61523	4.06044	4.51086
4.69135	3.49651	1	4.60517	0	1	1	1	1	7.86057	3.8712	5.0814
4.47734	3.71357	1	4.02535	1	1	0	1	1	7.74846	4.69135	6.00635
6.08222	3.55535	1	1.94591	0	1	1	1	0	7.68156	2.3979	2.63906
5.69709	3.52636	1	6.80239	0	1	1	1	0	11.1579	5.17615	6.69208
5.92959	3.49651	1	4.35671	1	0	1	0	1	7.72223	2.07944	2.99573
4.48864	3.52636	1	5.29832	0	1	1	1	1	6.69084	1.38629	1.38629
5.93489	3.49651	1	3.13549	0	1	1	1	0	7.65776	2.63906	3.66356
4.41884	3.46574	1	3.78419	1	1	1	1	1	6.37843	2.89037	3.09104
6.24998	3.52636	1	3.61092	0	1	1	1	0	4.34381	1.09861	0.693147
4.77068	3.58352	1	6.90776	0	1	1	1	1	7.23273	2.48491	4.8752
4.84419	3.4012	1	4.60517	1	1	1	1	1	5.1985	4.63683	5.49794
5.00395	3.52636	0	5.29832	0	1	1	1	1	8.69651	5.81114	6.12249
4.54329	3.3673	1	4.60517	0	1	1	1	0	5.83188	4.63683	5.49794
5.9428	3.43399	0	5.29832	1	1	1	1	1	7.56579	4.89784	4.69135
4.23411	3.49651	1	4.60517	0	1	0	1	0	7.61628	3.17805	2.19722
6.05209	3.4012	1	0	1	1	1	1	1	8.63959	3.13549	4.49981
5.04343	3.52636	1	6.55108	1	1	1	1	1	8.21663	3.3673	3.29584
4.07754	3.49651	1	5.70378	0	1	1	1	1	8.44312	3.3322	4.79579
5.00395	3.52636	1	4.60517	0	1	1	1	1	9.36837	3.3322	3.43399
6.16961	3.3673	1	4.35671	0	1	1	1	1	7.86211	2.89037	3.7612
5.12396	3.55535	1	4.60517	0	1	1	1	1	7.99362	2.07944	3.73767
4.00733	3.43399	1	6.39693	0	1	1	1	1	11.6407	4.95583	5.3845
4.81218	3.63759	0	6.80239	1	1	1	1	1	10.6473	5.63835	6.75344
5.47646	3.63759	1	5.29832	1	1	1	0	1	7.45819	2.19722	2.63906
4.23411	3.49651	1	4.60517	0	1	1	1	1	7.77444	2.99573	3.78419
4.99721	3.43399	0	5.70378	1	1	1	1	1	9.57554	5.92693	6.67582
4.23411	3.49651	0	6.80239	1	1	0	1	1	9.07784	5.8522	6.43935
5.59471	3.55535	1	6.68461	1	1	0	1	0	10.8387	5.70711	6.59715
5.17048	3.55535	1	6.68461	1	1	1	1	1	11.4025	5.20401	5.42495
5.47646	3.55535	1	6.80239	1	1	1	0	1	9.02606	3.49651	3.52636
5.0689	3.4012	1	5.29832	0	1	1	1	0	8.08825	4.63683	5.49794
5.07455	3.55535	1	4.60517	1	0	1	1	1	8.34213	4.33073	5.87774
3.89182	3.43399	1	6.39693	0	1	1	1	1	8.56903	4.06044	5.67332
5.63121	3.49651	1	5.29832	1	1	1	1	1	6.91075	3.3322	5.21494
4.69135	3.3673	1	4.29046	0	1	1	1	1	7.17702	3.95124	5.3799
4.59512	3.4012	1	5.70378	0	1	1	1	0	6.30992	1.09861	0.693147
5.66296	3.49651	1	5.70378	1	1	1	1	1	8.95995	3.52636	4.65396
6.90575	3.52636	1	4.60517	1	1	1	1	1	10.9302	4.44265	6.47235
4.00733	3.49651	0	6.68461	0	1	1	1	1	10.8179	5.48064	6.80017
4.48864	3.58352	1	4.60517	0	1	0	1	1	10.3256	4.46591	4.86753
5.57973	3.52636	1	6.55108	0	1	0	1	1	9.10953	3.98898	5.50126
4.48864	3.55535	1	6.55108	0	1	1	1	0	8.46189	4.63683	5.49794
5.00395	3.63759	1	6.55108	0	1	0	1	1	9.06555	3.80666	4.30407
5.18739	3.46574	1	5.99146	0	1	0	1	1	8.39751	3.89182	4.56435
5.55296	3.46574	1	4.33073	0	1	0	0	1	7.73456	4.63683	5.49794
5.43372	3.46574	1	5.29832	1	1	1	1	1	9.26965	3.66356	4.33073
5.33754	3.63759	1	3.73767	0	1	0	1	0	8.10862	1.60944	0
4.48864	3.71357	1	6.21461	1	1	1	1	0	8.76826	4.51086	5.24702
6.48616	3.63759	1	3.98898	0	1	1	1	0	7.37901	2.3979	2.94444
5.47646	3.49651	1	5.29832	1	1	1	0	0	11.774	3.91202	4.06044
5.66643	3.43399	0	5.29832	1	1	0	1	1	11.8553	6.19441	6.6695
5.12396	3.58352	0	6.80239	1	1	0	1	1	11.3023	5.98141	6.98564
5.59471	3.55535	1	4.60517	0	1	0	1	1	7.54539	2.30259	3.71357
5.77765	3.46574	1	5.29832	1	1	1	0	1	8.42792	2.70805	3.55535
4.60517	3.43399	0	5.29832	1	1	1	1	1	7.56112	3.58352	4.33073
4.85981	3.43399	1	4.60517	1	1	1	1	1	7.7626	5.22036	5.43808
5.12396	3.43399	0	4.60517	1	1	0	1	1	6.88653	3.73767	4.04305
4.77068	3.58352	1	6.21461	1	1	1	1	1	9.85734	6.07993	6.6053
5.0689	3.3673	1	4.06044	0	1	1	1	0	6.43615	1.09861	1.60944
5.3845	3.49651	1	6.39693	1	0	0	1	1	10.5651	5.52146	7.52186
5.76205	3.55535	1	5.29832	0	1	1	0	0	9.18533	3.55535	3.93183
5.97889	3.58352	1	5.70378	0	1	0	1	1	9.63188	2.70805	3.3322
6.23441	3.58352	1	5.29832	1	1	1	1	1	9.01966	2.56495	2.83321
5.0689	3.52636	1	5.70378	0	1	1	1	1	8.7927	3.52636	4.70048
4.48864	3.52636	1	5.70378	0	1	1	1	0	9.3889	3.52636	3.29584
3.89182	3.58352	1	5.99146	1	1	1	1	0	9.43388	5.04986	6.39693
5.16479	3.55535	0	6.39693	1	1	1	1	1	9.19634	4.11087	4.56435
3.68387	3.4012	0	7.6009	0	1	1	1	1	8.90585	4.43082	4.91265
5.1299	3.49651	0	3.93183	1	1	1	1	1	8.71424	6.17379	6.632
6.6174	3.4012	1	4.43082	0	1	1	1	0	9.24831	3.04452	4.07754
4.85203	3.4012	1	6.55108	1	1	1	1	1	10.4382	6.06843	6.37161
5.12396	3.55535	1	5.99146	0	1	0	1	1	9.13368	5.53733	5.67332
6.12687	3.46574	1	4.27667	1	1	1	1	1	6.37332	1.09861	2.70805
5.76519	3.49651	1	3.49651	1	1	0	0	1	8.76873	1.38629	1.79176
5.69709	3.49651	1	6.39693	0	1	1	1	1	8.30103	4.34381	6.1591
5.51343	3.66356	1	4.29046	0	1	0	1	1	8.11552	4.12713	4.63473
5.62762	3.43399	1	3.93183	0	1	0	1	1	7.12206	0.693147	1.09861
4.59512	3.46574	1	6.55108	0	1	0	1	1	11.9128	6.82546	7.11802
5.00395	3.66356	1	4.34381	0	1	1	1	1	8.89522	4.36945	4.40672
4.47734	3.66356	1	5.29832	1	1	0	1	1	6.52209	1.09861	1.60944
4.97673	3.52636	1	4.60517	0	1	1	1	0	6.56948	2.3979	2.30259
4.93447	3.4012	1	4.18965	0	1	1	1	1	7.21229	1.09861	2.19722
4.93447	3.43399	0	3.82864	1	1	1	1	1	7.41457	2.48491	4.34381
4.58497	3.52636	0	4.17439	1	1	0	1	1	7.24065	4.11087	4.52179
6.12905	3.4012	1	3.8712	0	1	0	1	1	6.03787	1.09861	2.3979
4.69135	3.43399	1	5.29832	1	0	1	1	1	9.29293	4.20469	6.15698
5.12396	3.61092	1	3.13549	1	1	0	1	1	6.89467	2.56495	4.31749
4.97673	3.4012	0	5.29832	0	1	1	1	1	9.28563	2.07944	2.94444
3.80666	3.4012	1	6.55108	1	1	1	1	1	7.71957	2.63906	4.07754
5.98896	3.43399	1	4.55388	1	1	1	1	1	5.67332	1.79176	3.63759
4.17439	3.49651	1	6.39693	1	1	1	1	1	7.92516	5.1358	5.70711
5.51745	3.3673	1	4.60517	1	1	0	1	1	7.05876	2.70805	4.27667
4.69135	3.4012	1	4.60517	0	1	0	1	1	11.6286	7.32647	7.37526
5.66296	3.43399	1	5.29832	1	1	1	1	1	7.26333	2.56495	2.56495
4.77912	3.43399	0	4.60517	1	1	0	1	1	8.96124	5.64545	6.03787
4.77068	3.4012	0	4.60517	1	1	0	1	1	7.78239	5.45104	5.86363
5.59099	3.55535	1	4.60517	0	1	0	1	1	6.80128	4.15888	4.45435
5.00395	3.55535	1	4.60517	0	1	1	1	0	6.90776	4.63683	5.49794
5.59471	3.3673	1	6.68461	1	1	1	1	1	8.21365	2.19722	4.57471
5.73334	3.73767	0	5.29832	1	1	1	1	1	7.03791	4.54329	4.35671
4.85203	3.46574	1	6.90776	0	1	1	0	1	10.5893	4.72739	5.36129
5.98645	3.4012	1	4.60517	1	1	1	1	1	9.01445	4.06044	5.65948
4.07754	3.46574	1	6.39693	0	1	1	1	1	8.06809	5.62762	7.22984
5.00395	3.49651	1	5.29832	1	1	1	1	1	9.60562	4.21951	4.63473
6.10702	3.49651	1	3.61092	1	1	0	0	1	8.46842	0	1.79176
6.10479	3.49651	1	4.11087	1	0	1	1	1	8.03722	3.13549	4.89784
4.59512	3.4012	1	2.99573	1	1	0	1	1	7.46049	2.19722	3.63759
4.54329	3.4012	1	5.99146	1	1	1	0	1	8.91301	2.07944	3.09104
4.86676	3.49651	1	4.60517	1	1	1	1	1	8.90788	4.77912	5.92693
5.88332	3.52636	1	2.63906	1	1	0	1	1	6.14633	1.94591	1.79176
5.00395	3.55535	1	4.60517	0	0	0	1	1	8.9638	2.63906	3.73767
4.85981	3.4012	1	5.70378	1	1	1	0	0	9.22818	3.29584	3.58352
5.34233	3.49651	0	3.17805	1	1	1	1	1	6.21661	1.79176	3.46574
5.55296	3.43399	1	3.95124	0	1	0	0	1	6.57647	0	1.60944
4.36945	3.43399	0	5.29832	1	1	0	1	1	10.1646	6.39192	7.39388
4.99721	3.49651	1	5.70378	1	1	0	1	1	11.8109	4.63683	5.49794
4.48864	3.46574	1	4.55388	0	1	1	1	1	6.88755	2.30259	3.09104
6.68336	3.3673	1	4.60517	0	1	0	1	1	8.02878	4.63683	5.49794
4.07754	3.49651	1	5.99146	0	1	1	1	1	10.8673	4.63683	5.49794
5.51343	3.43399	1	5.29832	0	1	1	1	1	7.63482	4.61512	6.15486
4.36945	3.52636	0	5.99146	1	1	0	1	1	9.27716	4.63683	5.49794
6.03548	3.52636	1	4.56435	1	1	1	1	1	6.43455	0.693147	1.60944
4.20469	3.43399	1	4.60517	0	1	1	1	0	8.80597	3.17805	3.2581
4.59512	3.55535	1	6.90776	1	1	0	1	1	9.89076	6.21461	6.50877
5.69709	3.52636	1	5.29832	0	1	1	1	0	9.69449	3.29584	4.82028
5.33754	3.4012	1	4.60517	1	1	1	1	1	9.07749	3.55535	5.11199
5.55296	3.49651	1	4.60517	1	1	1	1	1	8.0398	2.94444	3.29584
5.95842	3.49651	1	3.52636	1	1	1	1	0	9.6484	4.63683	5.49794
4.93447	3.49651	1	6.68461	1	1	1	1	1	6.97915	3.68888	5.52146
4.69135	3.46574	1	4.60517	0	1	1	1	1	6.73934	1.60944	3.43399
5.12396	3.49651	0	5.29832	1	1	1	1	1	11.9761	5.78074	6.85751
5.41165	3.4012	1	0.693147	0	1	0	0	1	5.76519	1.09861	1.38629
5.12396	3.55535	1	5.70378	0	1	0	1	1	9.33459	5.49717	5.68358
5.38907	3.4012	1	4.33073	1	1	1	1	0	10.4578	4.63683	5.49794
5.00997	3.43399	1	6.21461	1	0	0	1	1	8.50674	4.67283	5.19296
5.12396	3.4012	0	4.60517	1	1	0	1	1	8.2204	5.12396	5.77455
4.85203	3.55535	1	5.70378	1	1	1	1	1	9.3832	6.04501	6.31897
5.00395	3.49651	1	5.70378	0	1	0	1	1	9.5562	3.3322	4.18965
5.0689	3.46574	1	4.60517	0	1	1	1	1	8.77663	3.61092	4.82831
5.59471	3.52636	1	4.60517	1	1	1	1	1	8.85095	2.07944	4.26268
5.3845	3.49651	1	2.99573	1	1	1	0	0	9.13906	5.0876	5.40717
4.35671	3.4012	1	5.99146	1	1	1	1	1	6.87005	3.17805	4.89784
5.42935	3.61092	0	3.97029	1	1	1	1	1	8.20958	4.92725	5.10595
4.36945	3.68888	1	5.29832	0	1	1	1	0	9.33096	4.14313	4.85981
5.1299	3.43399	1	4.14313	1	1	0	1	1	7.6587	2.89037	3.68888
4.17439	3.46574	1	5.99146	1	1	0	1	1	7.6587	2.89037	3.68888
6.06146	3.46574	1	6.68461	1	1	1	0	1	10.5329	4.63683	5.49794
5.04343	3.49651	1	4.27667	1	1	1	1	1	9.21224	3.98898	5.84932
5.73334	3.46574	0	4.34381	1	1	0	1	1	10.4782	4.69135	5.51343
5.0689	3.61092	1	4.60517	1	1	1	1	1	9.75904	5.30827	7.19293
5.48064	3.68888	1	4.60517	0	1	1	1	0	9.37873	3.55535	4.30407
5.18739	3.55535	1	4.60517	0	1	1	0	0	8.26976	4.63683	5.49794
5.03044	3.52636	0	4.60517	0	1	1	1	1	7.06219	4.63683	5.49794
5.2933	3.66356	1	5.70378	0	1	0	1	1	7.65634	2.56495	3.13549
5.66643	3.46574	1	4.45435	0	1	0	1	1	6.82002	2.89037	3.21888
4.69135	3.49651	0	5.70378	1	1	0	1	1	8.29205	4.63683	5.49794
5.0626	3.43399	1	4.60517	0	1	0	1	0	6.51767	0.693147	1.79176
5.47227	3.49651	1	4.60517	1	1	1	1	1	10.2927	4.63683	5.49794
4.44265	3.58352	1	4.60517	1	1	1	1	0	8.32069	3.17805	4.90527
3.80666	3.55535	1	5.29832	1	1	1	1	0	7.85671	3.29584	4.27667
6.39024	3.52636	1	4.31749	0	1	1	1	0	8.77075	1.94591	3.29584
5.0689	3.4012	1	3.95124	1	1	0	1	1	7.26193	2.48491	4.63473
4.77068	3.4012	0	4.60517	1	1	0	1	1	8.50431	3.58352	4.14313
5.62762	3.46574	0	2.94444	1	1	1	1	1	7.25205	4.63683	5.49794
5.0689	3.43399	1	4.60517	0	1	1	1	1	8.58392	4.63683	5.49794
6.0845	3.49651	1	3.52636	0	1	1	0	0	8.58392	4.63683	5.49794
5.69709	3.46574	1	4.60517	0	1	1	1	1	7.39756	2.70805	4.36945
5.18178	3.46574	0	4.34381	1	1	0	1	1	10.1991	4.77912	5.31321
4.06044	3.55535	1	5.29832	1	1	0	1	1	6.99393	2.99573	4.00733
6.28413	3.63759	1	4.60517	0	1	1	1	0	8.88295	2.70805	4.02535
5.18739	3.58352	1	5.29832	0	1	1	1	1	8.67231	3.49651	4.15888
5.70044	3.58352	1	2.56495	1	1	0	0	1	5.93489	4.63683	5.49794
5.57973	3.4012	1	3.80666	0	1	0	1	1	7.85127	1.79176	3.17805
5.43372	3.49651	1	4.60517	1	1	1	1	1	7.26962	3.4012	5.66643
4.68213	3.49651	0	4.55388	0	1	1	1	1	8.61287	3.29584	4.12713
4.59512	3.4012	1	4.60517	0	1	1	1	1	6.30445	2.30259	3.85015
4.85203	3.55535	1	5.99146	1	1	1	1	1	7.14598	1.09861	2.19722
5.83188	3.52636	1	4.60517	1	1	1	1	1	9.35219	3.68888	4.26268
6.28972	3.49651	1	3.52636	0	1	0	1	1	6.21661	0	1.38629
4.59512	3.4012	1	4.60517	1	1	0	1	1	6.9575	2.07944	2.70805
6.91771	3.46574	1	3.13549	1	1	1	1	1	10.0811	2.19722	2.70805
5.10595	3.55535	1	4.29046	1	1	1	1	0	8.93234	4.63683	5.49794
4.51086	3.63759	1	4.60517	0	1	1	1	1	11.2938	4.30407	4.82028
4.59512	3.43399	1	5.99146	0	1	1	1	1	8.21798	4.63683	5.49794
5.0626	3.49651	1	4.60517	0	1	0	1	1	8.5568	4.76217	4.96981
4.77068	3.58352	1	4.35671	1	1	1	1	1	7.46451	3.58352	5.69036
5.51745	3.3673	1	4.60517	0	1	0	1	1	7.40671	3.91202	5.71373
3.66356	3.46574	1	5.29832	0	1	1	1	1	10.2199	6.1591	7.15929
4.86676	3.4012	1	4.33073	1	1	1	1	1	7.9652	4.63683	5.49794
6.73815	3.46574	1	4.41884	0	0	0	1	0	8.83288	5.62402	6.68835
5.54908	3.43399	1	3.21888	1	1	1	1	1	7.94768	4.63683	5.49794
5.28827	3.3673	1	4.15888	0	1	0	1	1	8.95248	4.63683	5.49794
5.42935	3.46574	1	3.71357	1	1	1	1	1	7.68156	1.60944	2.94444
4.77068	3.3673	0	4.60517	1	1	0	1	1	7.88345	4.63683	5.49794
3.80666	3.55535	1	3.95124	0	1	1	1	1	6.97635	2.99573	5.21494
6.06146	3.49651	1	6.90776	1	1	1	0	1	11.3585	4.63683	5.49794
4.09434	3.43399	1	8.00637	1	1	1	1	1	9.7192	4.74493	6.05444
6.49072	3.55535	1	4.2485	1	1	1	1	1	9.59846	4.63683	5.49794
3.55535	3.49651	1	3.58352	1	1	1	0	1	10.6185	5.20401	5.84354
4.33073	3.49651	1	8.00637	0	1	0	1	1	9.52988	4.41884	5.03044
5.2933	3.61092	1	6.68461	0	1	0	1	1	10.4602	4.96981	6.65028
3.46574	3.61092	1	8.51719	0	1	1	1	0	11.4481	3.46574	4.46591
5.10595	3.3673	1	6.39693	0	1	1	1	0	10.0557	4.63683	5.49794
5.59471	3.58352	1	4.60517	1	1	1	0	1	9.83156	4.63683	5.49794
4.00733	3.55535	1	6.21461	0	1	1	1	1	11.0544	4.63683	5.49794
4.23411	3.63759	0	5.29832	0	1	1	1	1	11.4855	4.21951	4.23411
4.47734	3.61092	1	7.6009	0	1	1	1	0	10.8878	4.63683	5.49794
5.0689	3.4012	1	5.29832	0	1	1	1	1	7.05012	3.29584	5.53733
4.48864	3.61092	1	5.99146	1	1	1	0	1	9.60535	3.52636	3.93183
5.02388	3.13549	0	4.60517	0	1	1	1	1	6.58064	1.60944	1.94591
4.49758	3.43399	1	5.70378	0	1	1	1	0	9.17947	3.55535	4.30407
4.48864	3.46574	1	4.60517	1	0	0	1	0	6.69703	0.693147	5.57973
4.17439	3.55535	1	5.70378	1	1	1	1	0	8.36031	4.63683	5.49794
4.17439	3.55535	1	6.21461	0	1	1	0	0	6.64769	2.07944	1.79176
5.6058	3.4012	0	4.02535	0	1	1	1	1	9.19837	4.63683	5.49794
4.69135	3.55535	1	6.21461	1	1	0	1	1	7.73587	4.63683	5.49794
4.07754	3.58352	1	3.66356	0	1	1	0	0	7.77275	4.63683	5.49794
4.77912	3.55535	1	5.70378	1	0	1	1	1	6.64769	4.63683	5.49794
4.00733	3.4012	1	4.60517	0	1	1	1	0	6.12687	4.63683	5.49794
3.4012	3.68888	1	6.80239	0	1	1	1	0	10.1588	4.63683	5.49794
5.61677	3.4012	1	3.2581	0	1	1	1	0	9.94449	4.63683	5.49794
4.69135	3.55535	1	4.60517	1	1	1	1	0	6.73697	3.13549	3.2581
3.98898	3.49651	0	3.4012	1	1	1	1	1	8.81463	4.07754	5.05625
5.59099	3.49651	1	4.60517	0	1	1	1	1	7.31455	3.66356	4.93447
6.06146	3.63759	1	4.38203	0	1	0	1	1	6.48768	1.38629	1.60944
4.91265	3.49651	1	4.31749	0	0	1	0	1	6.31355	4.63683	5.49794
6.06146	3.63759	1	4.38203	0	1	0	1	1	6.48768	1.38629	1.60944
4.91265	3.49651	1	4.31749	0	0	1	0	1	6.31355	1.09861	1.38629
3.80666	3.58352	1	5.99146	0	1	1	1	0	7.18159	4.63683	5.49794
5.826	3.52636	1	6.21461	1	1	1	1	1	5.5835	1.09861	1.79176
3.55535	3.58352	1	6.90776	1	1	1	1	1	7.56008	3.13549	3.80666
4.91998	3.43399	1	5.70378	0	1	1	1	0	6.05444	4.63683	5.49794
5.00395	3.46574	1	4.27667	0	1	1	1	1	7.07496	4.63683	5.49794
5.28827	3.46574	1	2.3979	0	0	1	1	1	7.97763	3.4012	6.36475
4.47734	3.55535	1	6.68461	0	1	1	1	1	7.41095	4.63683	5.49794
4.85981	3.49651	1	4.35671	0	1	1	1	1	11.1591	4.63683	5.49794
4.48864	3.49651	1	6.55108	1	1	0	1	1	7.41998	2.56495	3.63759
7.07242	3.4012	1	6.80239	1	1	1	0	1	6.7511	4.63683	5.49794
4.65396	3.58352	0	4.49981	1	1	1	1	1	5.26786	1.38629	3.73767
5.18739	3.63759	0	3.04452	1	1	1	1	1	6.30079	4.63683	5.49794
5.11739	3.43399	1	4.18965	0	0	1	1	1	5.90263	4.63683	5.49794
4.74493	3.46574	1	4.55388	1	1	1	1	1	5.37528	4.63683	5.49794
6.95464	3.49651	1	1.09861	1	0	1	1	1	6.96319	0	0
4.01638	3.52636	1	4.60517	1	1	1	1	1	5.43808	0.693147	1.60944
4.85981	3.58352	1	5.70378	1	1	1	1	1	6.63463	4.63683	5.49794
5.88053	3.55535	1	3.58352	1	1	1	1	1	6.7417	4.63683	5.49794
4.40672	3.3673	1	5.70378	0	1	1	1	0	9.02906	4.76217	4.81218
3.68638	3.49651	1	4.60517	1	1	1	1	1	10.8507	5.46806	5.81413
5.93754	3.43399	1	4.60517	0	1	0	1	1	6.90875	1.38629	2.19722
4.12713	3.55535	1	4.60517	1	1	1	1	0	8.28979	4.94876	5.30827
4.36945	3.4012	0	4.11087	0	1	1	1	1	9.50286	3.49651	4.46591
3.66356	3.46574	1	4.23411	1	1	1	1	1	7.56008	4.63683	5.49794
4.77912	3.55535	1	4.60517	1	1	1	1	1	6.02587	4.63683	5.49794
4.55388	3.55535	1	5.29832	1	1	1	1	0	8.45148	3.68888	4.57471
5.18739	3.55535	1	4.60517	0	0	1	1	1	7.47704	4.63683	5.49794
5.04343	3.46574	1	4.04305	0	1	1	1	0	6.82111	4.63683	5.49794
4.43082	3.52636	1	5.70378	0	1	1	1	1	8.21798	1.94591	2.77259
5.82895	3.66356	1	4.60517	1	1	1	0	1	5.47227	4.63683	5.49794
4.85981	3.4012	1	3.73767	0	1	1	1	1	5.75574	4.63683	5.49794
5.0626	3.55535	1	5.29832	0	1	1	1	1	10.2636	3.91202	4.49981
3.85015	3.43399	1	6.90776	1	1	1	1	1	6.45362	1.38629	2.30259
3.91202	3.55535	1	2.94444	1	1	1	1	1	4.76217	0.693147	4.14313
4.45435	3.43399	0	3.73767	0	1	1	0	1	7.86096	2.77259	2.48491
4.82831	3.4012	1	4.26268	0	0	1	1	1	8.27538	3.2581	3.61092
4.23411	3.52636	0	4.60517	1	1	1	1	0	7.94343	4.63683	5.49794
4.77912	3.58352	1	5.29832	0	1	1	1	1	8.3311	4.63683	5.49794
4.94164	3.58352	1	5.99146	1	1	1	1	1	8.3596	2.70805	3.3322
5.23111	3.55535	1	4.60517	0	1	1	1	0	7.00941	4.63683	5.49794
4.47734	3.43399	1	5.29832	0	1	1	1	0	8.09743	2.19722	2.3979
5.18739	3.61092	1	4.60517	0	1	1	1	1	7.17012	4.63683	5.49794
4.56435	3.71357	1	4.26268	0	1	0	1	1	9.45478	3.71357	4.46591
5.98645	3.55535	1	4.23411	1	1	1	0	1	5.69036	4.63683	5.49794
4.43082	3.55535	0	5.70378	0	1	1	0	1	9.01724	4.63683	5.49794
4.85981	3.58352	1	4.60517	1	1	1	0	1	7.63964	4.63683	5.49794
4.89035	3.55535	1	4.60517	0	1	1	1	1	7.65397	4.63683	5.49794
5.00395	3.43399	1	4.54329	0	1	1	1	0	5.73657	4.63683	5.49794
4.82831	3.55535	1	4.60517	0	1	1	1	1	6.84375	2.3979	2.63906
5.2933	3.55535	1	4.60517	0	1	0	1	1	7.95613	2.77259	3.43399
4.17439	3.52636	1	4.60517	1	1	1	1	0	8.7814	4.63683	5.49794
5.47227	3.49651	1	4.60517	0	1	1	0	1	3.89182	4.63683	5.49794
5.18739	3.4012	0	4.48864	0	1	1	1	1	10.2046	1.79176	2.99573
5.1299	3.43399	0	1.79176	1	1	1	1	1	5.96615	4.82831	5.00395
4.68213	3.61092	0	4.60517	1	1	0	1	1	6.72743	4.63683	5.49794
5.59471	3.61092	1	4.51086	1	1	1	0	1	7.27309	4.63683	5.49794
4.68213	3.4012	1	5.99146	0	1	0	1	1	10.3371	2.07944	3.13549
5.1299	3.43399	0	1.79176	1	1	1	1	1	5.96615	4.63683	5.49794
4.68213	3.61092	0	4.60517	1	1	0	1	1	6.72743	3.85015	4.07754
5.59471	3.61092	1	4.51086	1	1	1	0	1	7.27309	4.63683	5.49794
4.68213	3.43399	1	5.99146	0	1	0	1	1	10.3371	2.07944	3.13549
5.23644	3.52636	1	3.97029	1	1	0	1	1	7.29438	2.48491	4.23411
4.09434	3.49651	1	3.13549	0	1	1	0	0	8.82055	2.07944	1.60944
3.7612	3.49651	1	5.29832	1	1	1	1	1	8.82144	4.63683	5.49794
3.43399	3.63759	1	7.6009	1	1	1	1	1	7.78364	3.46574	4.40672
5.12396	3.71357	1	1.38629	0	1	1	0	0	5.31321	4.63683	5.49794
5.37064	3.46574	1	4.60517	0	1	0	1	0	9.45736	4.63683	5.49794
5.2827	3.61092	0	4.15888	1	1	1	1	1	8.74688	5.53733	6.11589
5.47646	3.49651	0	4.60517	1	1	1	1	1	6.25767	1.09861	1.79176
5.47646	3.49651	1	4.02535	1	1	0	0	1	11.269	3.66356	4.09434
4.69135	3.63759	1	4.21951	0	1	0	1	1	6.44572	2.48491	3.78419
5.63121	3.46574	1	3.93183	0	1	0	1	0	7.92588	1.09861	1.94591
5.64897	3.49651	1	4.34381	1	1	1	1	0	7.30115	4.63683	5.49794
4.23411	3.49651	0	4.60517	0	1	1	1	1	7.73543	4.63683	5.49794
3.89182	3.49651	1	6.55108	1	1	1	1	0	6.88755	3.29584	4.40672
6.53524	3.4012	1	4.12713	1	1	1	1	1	9.6473	3.09104	4.81218
4.31749	3.61092	1	5.29832	1	1	1	1	1	5.57215	0	1.94591
4.78749	3.43399	1	3.2581	0	1	1	1	1	7.02287	2.56495	3.89182
4.52721	3.49651	1	4.60517	0	1	1	1	1	7.50934	4.38203	5.0876
4.68951	3.55535	0	4.56435	0	1	1	1	1	6.2672	1.94591	1.60944
4.1463	3.55535	1	5.29832	0	1	1	1	1	5.51745	0	1.09861
4.18965	3.29584	1	4.60517	0	1	1	1	0	10.0504	4.63683	5.49794
5.28827	3.29584	1	4.39445	0	1	0	1	1	6.83626	3.78419	3.46574
5.51745	3.63759	1	0	0	1	1	0	1	7.8755	1.38629	1.60944
7.5999	3.55535	1	4.60517	1	1	1	0	1	7.90655	4.63683	5.49794
5.0689	3.4012	1	3.7612	0	1	1	1	1	8.58914	2.94444	4.47734
5.18178	3.43399	1	4.00733	0	1	1	1	1	11.0018	5.31812	6.58064
4.85203	3.43399	1	4.60517	1	1	1	1	1	7.16781	0.693147	2.3979
5.18178	3.52636	1	3.46574	0	1	1	1	1	10.5866	4.63473	5.53733
6.54965	3.52636	1	2.56495	1	1	0	0	1	8.05261	1.60944	2.07944
5.82895	3.4012	1	4.06044	1	1	1	1	1	4.7185	4.63683	5.49794
5.2933	3.55535	0	4.60517	0	1	1	1	1	7.13807	4.59512	5.01064
5.59471	3.43399	1	4.60517	0	1	1	1	0	5.2933	1.09861	1.38629
4.69135	3.55535	1	4.31749	0	1	1	1	1	5.4161	4.63683	5.49794
3.80666	3.3322	1	4.60517	1	1	1	1	1	5.88053	4.63683	5.49794
4.74493	3.55535	1	5.70378	0	1	1	1	1	6.70686	4.63683	5.49794
3.80666	3.46574	1	6.21461	1	1	1	1	1	7.06305	1.60944	2.99573
5.3845	3.43399	1	5.29832	0	1	1	1	1	10.4756	3.97029	4.43082
4.85203	3.55535	1	4.47734	1	1	1	1	1	7.76896	2.63906	2.89037
4.77238	3.58352	1	4.51086	0	0	1	1	1	6.12249	4.63683	5.49794
7.18387	3.58352	0	2.83321	0	1	0	1	1	5.50126	0	3.09104
4.56435	3.58352	1	4.26268	0	1	0	1	1	8.98369	2.99573	3.7612
4.89035	3.55535	1	4.60517	0	1	1	1	1	6.84588	4.63683	5.49794
5.8522	3.4012	1	4.11087	0	1	1	1	1	8.09895	4.63683	5.49794
4.45725	3.4012	0	4.04305	0	1	1	1	1	5.39363	4.63683	5.49794
5.18739	3.43399	1	3.63759	1	0	1	0	1	6.25383	4.63683	5.49794
5.7301	3.4012	1	4.31749	0	0	0	1	0	7.44249	4.57471	5.62402
4.30811	3.58352	1	3.29584	1	1	1	1	1	6.44413	3.3673	4.26268
4.42365	3.46574	1	5.99146	0	1	1	1	1	8.39773	1.94591	3.2581
4.36945	3.49651	1	4.60517	0	1	1	1	1	10.2475	1.38629	2.56495
4.07754	3.46574	1	5.29832	0	1	1	1	1	6.73697	2.99573	4.21951
4.36945	3.4012	1	5.70378	1	1	1	1	0	7.2385	2.70805	3.7612
4.47734	3.58352	1	5.29832	1	1	1	1	0	7.67369	2.56495	3.55535
4.23411	3.58352	0	5.70378	0	1	1	1	0	7.5979	3.52636	5.12396
5.03695	3.4012	1	4.06044	0	1	1	1	1	8.68778	0.693147	1.38629
4.30811	3.58352	1	3.17805	1	1	1	1	1	6.44413	4.63683	5.49794
4.42365	3.46574	1	5.99146	0	1	1	1	1	8.39773	4.63683	5.49794
4.36945	3.49651	1	4.60517	0	1	1	1	1	10.2475	4.63683	5.49794
4.07754	3.46574	1	5.29832	0	1	1	1	1	6.73697	2.99573	4.21951
4.36945	3.4012	1	5.70378	1	1	1	1	0	7.2385	2.70805	3.7612
4.47734	3.58352	1	5.29832	1	1	1	1	0	7.67369	2.56495	3.55535
4.23411	3.4012	0	5.29832	0	1	1	1	0	7.5979	3.52636	5.12396
3.36384	3.3673	1	5.70378	0	1	1	1	1	5.96871	4.63683	5.49794
4.17439	3.43399	1	4.60517	0	1	1	1	0	7.65634	4.63683	5.49794
5.7301	3.52636	1	4.34381	0	0	0	1	0	7.44249	4.57471	5.62402
3.95124	3.49651	0	4.60517	0	1	0	0	1	6.8222	4.63683	5.49794
4.75445	3.49651	1	5.99146	0	1	1	0	1	5.29832	0	0.693147
5.78074	3.4012	1	3.61092	1	1	1	1	1	7.04141	4.63683	5.49794
4.59512	3.55535	1	2.3979	1	1	0	1	1	5.2575	0.693147	3.2581
4.47734	3.46574	0	4.60517	0	1	1	1	1	6.53088	4.63683	5.49794
4.27667	3.58352	1	3.71357	0	1	1	1	0	8.5897	4.63683	5.49794
6.10925	3.68888	1	2.99573	0	1	1	1	0	6.9976	4.63683	5.49794
4.94164	3.46574	1	4.60517	0	1	0	1	0	8.43338	4.63683	5.49794
3.89182	3.55535	1	4.60517	1	1	0	0	1	7.14992	4.63683	5.49794
5.273	3.68888	1	4.44265	0	1	0	1	1	9.85088	4.8828	5.04986
4.93447	3.4012	1	4.36945	0	1	1	1	0	6.85646	4.63683	5.49794
4.69135	3.4012	0	3.49651	0	1	1	1	1	7.53583	4.14313	4.2485
5.12396	3.4012	1	4.60517	0	1	0	1	1	8.53444	4.63683	5.49794
4.85981	3.4012	0	3.95124	1	1	1	1	0	5.34233	0.693147	2.07944
4.93447	3.4012	1	5.70378	0	1	1	1	1	8.36637	4.63683	5.49794
5.1299	3.58352	0	2.99573	1	1	1	1	1	7.36391	4.63683	5.49794
4.85981	3.4012	1	3.95124	0	1	1	1	0	7.38026	4.63683	5.49794
4.36945	3.46574	1	2.77259	1	1	1	1	1	4.66344	4.63683	5.49794
5.3845	3.4012	1	5.29832	0	1	1	1	1	10.4756	3.97029	4.43082
5.78383	3.4012	0	6.68461	1	1	1	1	1	8.00437	4.63683	5.49794
4.69135	3.4012	0	4.57471	0	1	1	1	1	7.40245	4.43082	5.44674
4.36945	3.43399	1	4.60517	1	1	0	1	1	8.83405	4.99043	5.71703
6.05444	3.49651	1	0	0	0	0	1	1	4.95583	2.83321	2.19722
4.21951	3.43399	1	1.38629	1	1	1	1	1	4.38203	4.63683	5.49794
5.34233	3.29584	1	1.38629	0	1	1	1	1	5.0814	4.63683	5.49794
5.85507	3.4012	0	4.36945	1	1	1	1	1	7.8148	3.58352	3.97029
4.72739	3.46574	0	3.71357	0	1	1	1	1	7.70301	4.23411	5.15906
4.41884	3.58352	1	4.36945	0	1	1	1	1	8.18758	4.63683	5.49794
4.07754	3.58352	1	4.54329	0	1	1	1	0	7.2233	4.63683	5.49794
5.17048	3.49651	1	4.18965	0	1	1	1	1	4.8828	4.63683	5.49794
5.62762	3.4012	1	3.7612	0	1	1	1	1	7.44659	2.19722	2.30259
3.66356	3.55535	1	3.21888	1	1	1	1	1	6.30079	4.63683	5.49794
5.73979	3.71357	1	2.99573	0	1	1	0	1	8.19919	4.63683	5.49794
5.61677	3.71357	1	2.99573	0	1	0	1	0	7.38275	0.693147	1.09861
4.68213	3.49651	1	4.60517	0	1	1	1	1	6.46147	4.63683	5.49794
4.18965	3.49651	1	4.60517	1	0	1	1	0	9.75696	3.29584	4.2485
5.3269	3.49651	0	5.29832	0	1	1	1	1	5.50939	4.63683	5.49794
4.17439	3.46574	1	4.56435	0	1	1	1	1	5.3845	0	1.38629
4.69135	3.63759	1	4.60517	1	1	1	1	0	8.56446	3.68888	3.80666
3.8712	3.46574	1	4.00733	0	1	1	1	0	6.20051	1.09861	2.19722
3.68638	3.58352	1	4.60517	1	1	1	1	0	7.64874	3.29584	3.80666
4.15888	3.43399	0	5.29832	0	1	0	0	1	6.25383	4.63683	5.49794
4.18205	3.55535	0	4.31749	0	1	1	0	1	9.07658	3.04452	3.3673
4.1463	3.58352	1	4.60517	0	0	1	1	1	7.15618	4.63683	5.49794
4.59512	3.52636	1	5.70378	0	1	1	1	1	11.462	4.78749	4.72739
5.28827	3.46574	1	3.82864	1	1	0	1	1	6.24998	2.19722	2.99573
6.01372	3.52636	1	5.29832	0	1	0	1	1	6.71659	2.56495	3.58352
3.89182	3.55535	0	6.55108	1	1	0	0	1	7.78904	4.63683	5.49794
4.07754	3.46574	0	3.52636	0	1	1	1	1	10.115	4.63683	5.49794
5.98645	3.4012	1	1.09861	0	0	1	0	0	10.7741	2.63906	4.04305
3.63759	3.49651	1	4.60517	1	1	1	0	1	11.399	4.63683	5.49794
4.48864	3.43399	1	7.6009	0	1	1	1	0	8.50714	4.63683	5.49794
4.29046	3.3673	1	5.29832	0	1	1	1	0	6.56667	2.3979	3.21888
5.00395	3.52636	1	3.78419	0	1	0	1	1	6.86693	1.38629	1.94591
4.48864	3.46574	1	5.99146	1	1	1	1	0	5.46806	1.09861	2.63906
4.59512	3.49651	0	4.27667	1	1	1	1	0	8.48591	4.74493	5.77144
7.07242	3.49651	1	2.48491	1	1	1	0	0	8.72144	4.63683	5.49794
4.77912	3.58352	1	4.60517	1	1	1	1	1	5.04986	4.63683	5.49794
5.69373	3.43399	0	3.89182	0	1	1	1	1	9.44525	2.3979	2.3979
6.85435	3.52636	1	4.60517	1	0	1	1	1	9.87591	3.91202	4.99043
5.00395	3.49651	1	4.60517	0	1	1	1	1	8.69634	3.29584	4.12713
5.85793	3.61092	1	3.29584	0	1	0	1	1	9.33123	2.77259	3.85015
4.77912	3.52636	1	4.47734	1	1	1	1	1	5.04986	0	0
4.85981	3.49651	0	2.70805	0	1	1	1	0	4.45435	4.63683	5.49794
4.93447	3.43399	1	5.29832	1	1	1	1	1	8.08918	4.90527	6.70686
4.48864	3.46574	1	4.60517	0	1	1	1	0	7.16007	4.63683	5.49794
4.59512	3.49651	1	0	1	1	1	1	1	5.71703	1.38629	3.3322
4.36945	3.49651	0	3.89182	0	1	1	1	1	9.46087	2.30259	2.63906
4.20469	3.55535	1	5.29832	1	1	1	1	1	6.16331	2.83321	4.51086
4.97673	3.52636	1	3.4012	0	1	1	0	0	7.29709	1.09861	2.48491
3.89182	3.55535	0	6.55108	1	1	0	0	1	7.78904	4.63683	5.49794
3.85015	3.17805	1	4.49981	1	0	1	1	1	5.04986	4.63683	5.49794
4.69135	3.17805	0	1.60944	0	1	0	1	1	2.94444	4.63683	5.49794
5.2933	3.3673	1	4.47734	0	1	0	1	1	7.2717	2.48491	5.55683
3.8712	3.49651	1	5.99146	1	1	1	1	1	5.99146	2.56495	3.63759
4.85981	3.46574	0	4.23411	0	1	0	1	0	6.32257	2.77259	3.13549
6.66313	3.46574	1	1.09861	1	0	1	1	1	5.7869	0	0
4.41884	3.46574	1	4.60517	1	1	1	1	0	7.90286	4.63683	5.49794
5.70044	3.55535	1	4.60517	1	1	0	1	1	7.06817	1.60944	2.30259
3.55535	3.4012	1	5.29832	1	0	1	1	1	6.65415	4.63683	5.49794
4.09268	3.4012	1	5.29832	1	1	0	1	1	6.95559	4.63683	5.49794
4.47734	3.55535	1	4.06044	0	1	1	1	1	6.46147	2.30259	2.30259
4.37701	3.3673	0	3.80666	1	1	1	0	1	6.82437	4.63683	5.49794
5.826	3.61092	1	4.48864	1	1	1	1	1	4.36945	4.63683	5.49794
4.42963	3.55535	1	4.39445	0	0	1	1	1	8.87291	3.71357	3.66356
3.89182	3.55535	1	5.29832	1	1	1	1	1	7.79276	5.1358	4.86753
4.80402	3.61092	1	4.45435	0	0	1	0	1	5.62402	0.693147	1.09861
5.8522	3.49651	0	3.46574	0	1	0	1	0	8.16166	1.94591	2.77259
4.93447	3.46574	1	4.60517	0	1	0	1	1	9.19269	4.94164	6.32077
4.23411	3.55535	1	4.20469	0	1	1	1	0	6.8222	1.38629	3.21888
4.17439	3.55535	1	3.13549	0	0	1	0	1	5.92693	0.693147	0.693147
4.59512	3.46574	1	5.29832	0	1	1	1	1	8.96559	3.98898	4.91998
4.59512	3.4012	1	0.693147	1	1	1	1	1	5.61677	1.09861	2.48491
4.52721	3.4012	1	5.99146	0	1	1	1	1	6.23441	2.77259	4.46591
3.55535	3.4012	1	4.60517	1	1	0	1	1	9.36022	3.71357	4.17439
4.23411	3.49651	1	4.60517	0	1	0	1	1	10.577	6.90073	6.79794
4.48864	3.58352	1	4.43082	1	1	0	1	0	7.54486	2.30259	3.3673
6.14847	3.43399	1	3.13549	0	1	1	0	1	7.41095	1.79176	2.77259
5.1299	3.43399	1	4.60517	0	1	0	1	1	8.75116	3.3673	4.00733
4.5326	3.3673	0	3.09104	0	1	1	1	0	8.36497	5.00395	6.05209
6.2519	3.4012	1	4.09434	1	1	1	1	1	9.80863	3.49651	4.89784
5.70044	3.55535	1	3.80666	1	0	0	1	1	7.25205	3.09104	4.20469
4.40672	3.55535	0	4.02535	0	1	1	0	1	9.35876	3.29584	3.7612
4.17439	3.55535	1	3.13549	0	0	1	0	1	5.92693	0.693147	0.693147
4.59512	3.46574	1	5.29832	0	1	1	1	1	8.96559	3.98898	4.91998
4.59512	3.4012	1	0.693147	1	1	1	1	1	5.61677	1.09861	2.48491
4.52721	3.4012	1	5.99146	0	1	1	1	1	6.23441	2.77259	4.46591
3.55535	3.4012	1	4.60517	1	1	0	1	1	9.36022	3.71357	4.17439
4.23411	3.49651	1	4.60517	0	1	0	1	1	10.577	6.90073	6.79794
4.48864	3.58352	1	4.43082	1	1	0	1	0	7.54486	2.30259	3.3673
6.14847	3.43399	1	3.13549	0	1	1	0	1	7.41095	1.79176	2.77259
4.5326	3.4012	0	3.09104	0	1	1	1	0	8.36497	5.00395	6.05209
5.70044	3.52636	1	3.80666	1	0	0	1	1	7.25205	3.09104	4.20469
3.89182	3.58352	1	5.70378	0	1	1	1	1	6.77765	1.60944	1.94591
4.27667	3.29584	1	4.41884	0	1	1	1	0	7.19068	1.60944	2.30259
5.1299	3.4012	1	4.60517	1	0	0	1	1	7.11639	2.56495	3.21888
5.1299	3.4012	1	5.70378	1	1	0	1	1	5.26786	1.60944	3.21888
5.28827	3.46574	1	4.60517	0	1	1	1	1	7.87322	1.60944	3.21888
4.83398	3.49651	1	4.60517	0	1	1	1	1	6.55393	2.07944	3.52636
4.8828	3.49651	1	3.3673	0	1	1	1	0	8.81388	1.79176	1.60944
5.23644	3.52636	1	1.09861	0	1	1	1	1	8.25713	1.38629	2.19722
4.47734	3.52636	0	3.21888	0	1	0	1	1	8.73327	2.83321	3.91202
4.93447	3.43399	1	5.29832	0	0	1	1	1	5.93225	1.38629	1.79176
5.68698	3.55535	1	2.94444	0	1	0	1	1	7.38275	1.79176	3.55535
4.00733	3.4012	1	4.36945	1	1	1	1	0	9.424	3.91202	4.23411
6.81235	3.55535	0	3.82864	1	1	1	1	1	5.64897	0	2.30259
5.00395	3.3673	1	3.46574	0	1	0	1	1	7.99463	1.79176	3.63759
4.77912	3.46574	0	3.85015	0	1	1	1	1	7.62168	3.17805	3.93183
5.76519	3.46574	1	3.63759	0	1	1	1	1	5.43808	1.79176	2.48491
4.47734	3.46574	0	5.29832	0	1	1	1	1	8.20931	4.84419	4.99721
5.1299	3.49651	1	4.60517	0	1	0	1	1	9.90678	4.40672	4.93447
4.31749	3.49651	1	4.60517	0	1	1	1	0	8.55449	1.79176	3.66356
4.07754	3.46574	1	4.38203	1	1	1	1	1	9.286	4.15888	5.15906
6.66313	3.55535	1	1.09861	1	0	1	1	1	5.7869	0	0
4.1463	3.61092	1	5.29832	0	0	1	1	1	6.50578	1.60944	2.07944
4.31749	3.61092	0	3.61092	0	1	1	1	1	7.99294	1.79176	0.693147
4.44265	3.63759	1	4.60517	0	1	1	1	1	8.20658	3.4012	4.44265
3.3322	3.4012	1	0	0	1	1	0	0	10.0132	0	2.30259
4.20469	3.58352	0	5.99146	1	1	1	1	1	6.04025	2.3979	3.17805
4.23411	3.58352	1	6.55108	0	1	1	1	1	7.85516	3.17805	3.13549
4.77912	3.58352	0	3.68888	0	1	1	1	1	8.25505	2.19722	2.3979
5.85507	3.4012	1	2.19722	1	1	1	1	1	5.20401	1.09861	2.07944
5.00395	3.58352	1	4.00733	0	1	1	1	0	5.56834	0	0.693147
4.23411	3.4012	0	4.60517	0	1	1	1	0	6.5582	4.63683	5.49794
3.73767	3.52636	1	4.33073	1	1	1	1	1	8.5307	4.63683	5.49794
6.80128	3.4012	1	3.78419	1	1	1	0	1	7.26753	1.94591	3.09104
4.09101	3.55535	1	4.60517	1	1	1	1	1	4.72739	4.63683	5.49794
6.21261	3.43399	1	5.29832	0	1	1	1	1	6.23441	3.17805	5.95324
5.62762	3.4012	1	1.60944	0	1	1	0	1	5.99894	4.63683	5.49794
4.93447	3.61092	1	3.49651	1	1	0	1	1	5.59471	2.07944	2.77259
5.28827	3.55535	1	3.04452	0	1	1	1	1	8.65295	1.94591	1.94591
4.54329	3.3673	1	4.60517	1	1	1	1	1	4.34381	4.63683	5.49794
5.3845	3.58352	1	4.07754	0	1	0	1	1	8.284	2.83321	4.59512
4.23411	3.58352	1	3.21888	0	1	1	1	1	8.98357	4.63683	5.49794
4.48864	3.71357	1	3.43399	0	1	1	1	0	7.64779	2.94444	3.17805
5.57973	3.49651	1	3.93183	0	1	0	1	0	8.05134	1.60944	2.30259
4.93447	3.3322	1	5.29832	1	1	1	1	1	8.08918	4.90527	6.70686
5.05523	3.58352	1	3.68888	1	1	1	1	0	7.49276	3.04452	2.99573
4.35671	3.52636	1	4.59512	1	1	1	1	1	7.64826	1.79176	1.94591
4.78749	3.63759	0	3.8712	0	1	1	1	1	8.19836	3.82864	4.39445
3.46574	3.49651	1	6.21461	0	1	0	1	0	9.7652	2.48491	3.46574
4.23411	3.55535	1	5.29832	1	1	1	1	1	6.35957	2.94444	3.09104
5.33754	3.49651	1	3.63759	1	1	1	1	1	8.65887	3.97029	6.1591
4.77068	3.58352	1	4.60517	0	0	1	1	1	6.10479	0	1.60944
4.74493	3.58352	1	4.60517	0	1	1	1	0	7.12448	3.21888	3.52636
5.72685	3.68888	1	4.29046	1	1	1	1	1	9.52311	2.3979	2.63906
4.07754	3.4012	1	4.09434	0	1	1	1	1	6.29527	4.21951	5.4848
4.69135	3.29584	0	3.17805	0	0	1	1	0	7.04665	3.49651	5.56068
2.07944	3.29584	1	4.18965	0	0	0	0	1	4.7185	0.693147	1.38629
4.48864	3.52636	1	4.55388	0	1	1	1	1	9.27416	3.73767	4.47734
5.42935	3.63759	1	4.14313	0	1	0	1	0	7.09091	2.48491	3.7612
5.34233	3.4012	1	3.46574	1	1	1	1	1	7.18917	1.38629	2.19722
3.90801	3.46574	0	5.99146	0	1	1	1	1	6.21261	2.70805	3.29584
5.34233	3.46574	1	0	1	0	1	1	1	8.20686	2.94444	3.61092
4.36945	3.55535	1	4.60517	1	1	1	1	1	4.89035	1.09861	1.94591
5.39816	3.52636	1	0.693147	0	0	1	0	0	7.12044	0.693147	1.79176
5.3845	3.4012	1	1.94591	0	1	1	1	1	5.04986	0.693147	1.94591
4.27667	3.4012	1	2.3979	0	1	0	1	1	4.97673	2.3979	2.56495
4.47734	3.4012	0	4.60517	1	1	1	1	1	7.81116	2.56495	3.63759
4.36945	3.4012	0	5.70378	1	1	1	1	1	5.00395	1.38629	3.68888
6.2804	3.52636	1	2.77259	1	1	1	1	1	6.00389	4.63683	5.49794
4.48864	3.55535	1	4.36945	1	1	0	1	1	6.19848	3.04452	4.76217
5.18178	3.4012	1	2.63906	0	0	1	1	1	5.03695	0	1.09861
3.89182	3.4012	1	5.29832	1	1	1	1	1	7.79276	5.1358	4.86753
5.76205	3.58352	0	2.56495	1	1	0	1	1	8.88807	5.11799	5.46806
5.0626	3.63759	1	2.63906	0	1	1	1	1	8.57848	1.38629	2.48491
5.56068	3.52636	1	3.09104	0	1	0	1	1	7.23129	1.60944	3.17805
6.68336	3.43399	1	3.29584	1	1	1	1	1	8.07838	0	2.48491
4.99721	3.52636	0	3.91202	1	1	0	1	1	7.60986	2.3979	3.7612
4.85981	3.52636	0	3.2581	0	1	0	1	1	9.11998	3.8712	5.10595
5.1985	3.4012	1	1.60944	0	1	1	1	1	5.10595	1.38629	0.693147
3.4012	3.46574	1	4.60517	0	1	1	1	0	10.2086	4.00733	5.10595
6.16961	3.43399	0	2.56495	1	1	1	1	0	7.33824	1.38629	2.94444
4.36945	3.58352	1	4.60517	1	1	1	1	1	5.66296	4.30407	5.33754
5.69709	3.46574	1	3.55535	0	1	0	1	1	8.67625	4.20469	5.17048
3.89182	3.58352	1	4.17439	0	1	1	0	0	8.18312	1.09861	2.19722
4.91998	3.58352	1	6.21461	0	1	1	1	0	9.45978	4.77912	5.09987
6.06146	3.46574	1	2.70805	1	1	1	0	1	6.3315	1.09861	0.693147
4.77068	3.4012	0	4.60517	1	1	1	1	1	10.1255	6.48768	6.68336
3.73767	3.52636	1	2.56495	1	1	0	1	1	4.56435	0	2.48491
4.18965	3.46574	1	2.83321	0	1	1	1	0	9.42481	2.48491	2.3979
5.85507	3.52636	1	2.56495	1	1	0	1	1	8.03657	2.19722	3.09104
4.06044	3.58352	1	6.39693	0	1	1	1	0	4.94164	1.60944	1.38629
4.26268	3.63759	1	4.60517	1	1	1	1	1	5.96871	0	1.38629
4.85981	3.61092	1	4.60517	1	1	0	1	1	7.42893	1.60944	1.94591
4.55388	3.49651	1	3.17805	0	0	0	1	1	9.21751	1.38629	0
5.76205	3.49651	1	3.13549	1	1	0	1	1	7.95262	3.8712	6.82546
4.49758	3.55535	1	4.60517	0	1	1	1	0	10.208	2.89037	3.85015
4.17439	3.55535	1	4.47734	0	1	1	1	0	5.826	1.38629	1.60944
4.40672	3.55535	1	4.45435	0	1	1	0	1	8.07807	3.93183	4.29046
3.68638	3.58352	0	4.60517	0	1	1	1	1	7.6353	3.13549	3.2581
4.85203	3.58352	1	4.60517	1	1	1	1	1	6.9594	1.79176	2.3979
5.3845	3.43399	1	0.693147	1	1	0	1	1	6.52356	1.09861	3.21888
4.40672	3.3322	1	3.58352	0	1	1	1	1	5.03044	0.693147	0.693147
5.52146	3.43399	1	4.40672	0	1	1	1	0	6.00389	1.94591	2.30259
4.23411	3.49651	1	4.21951	0	0	1	1	1	6.27288	0.693147	2.48491
5.79301	3.46574	1	3.68888	0	1	1	0	1	6.72743	0.693147	0
5.47646	3.58352	1	3.80666	1	1	1	1	1	5.79909	0	1.09861
5.12396	3.4012	1	2.56495	1	1	1	1	1	6.6174	0	2.07944
4.23411	3.4012	0	4.60517	1	1	1	1	1	5.21494	3.4012	4.11087
5.8693	3.4012	1	0	1	1	1	1	0	7.41638	1.94591	3.04452
4.02535	3.52636	1	6.21461	1	1	1	1	1	6.53379	4.09434	4.23411
4.85203	3.46574	1	3.68888	0	1	0	1	1	6.9344	3.58352	6.92166
4.41884	3.3673	1	4.07754	1	1	0	1	1	6.3699	0.693147	1.60944
6.47697	3.3673	1	4.46591	1	1	1	0	1	7.57558	2.48491	3.46574
4.23411	3.58352	1	4.09434	0	1	1	0	1	6.38519	2.07944	2.56495
4.93447	3.58352	1	3.49651	0	0	1	0	1	6.56244	1.09861	1.09861
4.31749	3.55535	0	4.11087	0	1	1	0	1	8.40402	2.94444	2.99573
4.50976	3.55535	0	2.83321	0	1	1	1	1	7.25347	1.60944	1.60944
4.48864	3.52636	0	2.19722	0	1	1	1	0	4.34381	1.09861	2.56495
5.96358	3.43399	1	4.27667	1	1	1	1	1	5.59471	1.79176	2.3979
4.17439	3.49651	0	2.63906	1	1	1	1	1	4.44265	1.38629	2.3979
4.35671	3.46574	1	2.89037	0	1	1	1	1	7.05445	3.98898	4.99043
5.00395	3.4012	1	4.06044	1	0	1	0	1	5.826	0	0
5.0626	3.46574	1	3.80666	0	1	0	1	1	5.86647	2.94444	3.04452
4.86753	3.3673	1	3.61092	1	1	1	0	1	7.23056	1.60944	3.29584
5.16479	3.46574	1	3.78419	1	1	1	1	1	5.8522	2.30259	2.83321
4.59512	3.4012	1	4.60517	1	0	0	1	0	5.94542	1.60944	3.2581
5.28827	3.43399	1	1.60944	0	1	0	1	1	4.49981	0.693147	0.693147
4.77912	3.49651	1	3.68888	0	0	1	1	1	6.92952	2.07944	2.48491
4.30407	3.46574	1	0	1	1	1	1	1	3.2581	0.693147	2.30259
4.85981	3.55535	1	3.95124	1	0	1	0	1	7.88721	2.56495	3.13549
2.99072	3.61092	1	6.68461	0	1	1	1	1	6.33859	1.60944	2.3979
4.1463	3.49651	1	6.55108	0	1	1	1	1	8.43815	2.19722	2.77259
4.69135	3.58352	0	3.82864	0	1	1	1	1	8.66441	2.63906	4.11087
4.77068	3.43399	1	3.61092	0	1	1	1	0	6.15698	0.693147	1.60944
4.99721	3.55535	0	4.60517	1	1	0	1	1	11.9881	6.12249	6.78446
4.39445	3.46574	0	4.09434	1	1	1	0	1	6.7417	1.38629	0.693147
4.82831	3.4012	1	4.60517	1	1	1	1	1	7.88458	1.79176	2.99573
5.2933	3.63759	1	3.71357	1	1	1	0	1	6.2691	1.79176	0
5.79301	3.4012	1	4.31749	0	1	1	1	1	7.05531	2.07944	1.94591
4.27667	3.61092	1	6.39693	0	1	1	1	1	8.31557	3.93183	5.16479
5.02388	3.61092	1	3.93183	0	1	1	1	0	8.50289	2.3979	2.30259
4.36945	3.29584	0	2.77259	1	1	0	1	1	5.70044	3.2581	4.40672
3.55535	3.4012	1	5.99146	0	1	0	1	0	6.81014	2.48491	2.56495
5.01064	3.61092	0	3.3673	0	1	1	1	1	5.34233	1.38629	1.60944
5.52386	3.49651	1	4.36945	0	1	1	1	1	5.83481	0	1.09861
5.1299	3.58352	1	3.49651	0	1	1	1	1	8.93063	2.3979	3.21888
4.40672	3.49651	1	2.19722	0	1	1	1	1	4.86753	0.693147	0.693147
4.55388	3.49651	1	2.70805	0	1	1	1	1	6.39024	2.56495	3.71357
4.60517	3.49651	1	2.30259	0	1	1	1	1	4.35671	0.693147	1.94591
5.85507	3.49651	1	4.41884	0	1	0	1	1	6.76504	2.89037	2.3979
5.79301	3.66356	1	2.30259	1	1	1	1	1	4.89784	0	2.3979
5.12396	3.66356	1	1.09861	0	1	1	0	0	8.62227	3.98898	4.49981
5.59471	3.4012	1	4.40672	0	1	1	1	0	5.826	0.693147	2.56495
3.89182	3.4012	0	4.60517	1	1	1	1	1	5.36598	1.60944	3.13549
4.81826	3.4012	1	0.693147	1	1	1	1	1	6.34036	3.43399	4.00733
4.85203	3.4012	1	3.89182	0	1	0	1	1	6.76504	1.09861	1.79176
4.60417	3.63759	1	5.29832	0	1	1	1	0	9.57637	2.89037	2.89037
5.2933	3.58352	1	6.39693	0	1	1	1	1	9.59261	4.57471	5.27811
4.31749	3.4012	1	6.90776	0	1	1	1	1	7.40184	2.70805	4.06044
4.59208	3.58352	1	2.30259	0	1	1	1	1	6.39526	3.43399	4.55388
4.17439	3.46574	1	4.60517	0	1	1	0	0	5.01728	0	0.693147
5.18178	3.46574	1	3.7612	0	1	1	1	1	5.26269	0	1.38629
4.07754	3.63759	1	5.70378	0	1	1	1	1	8.5696	3.58352	4.78749
4.23411	3.4012	1	5.29832	1	1	0	1	1	7.05876	2.83321	4.54329
4.83398	3.46574	1	3.04452	0	1	1	1	1	8.10772	2.99573	3.97029
5.10595	3.4012	0	6.39693	1	1	1	1	1	7.11477	4.40672	4.70048
4.69135	3.4012	1	3.8712	1	1	0	1	1	9.80565	4.49981	6.20456
5.00395	3.52636	0	2.70805	0	1	1	1	0	7.40001	3.49651	3.89182
4.46591	3.55535	1	4.60517	0	1	1	1	1	8.15507	0	1.38629
4.07754	3.4012	1	6.90776	0	1	0	1	1	8.35255	4.39445	6.07764
4.07754	3.3673	1	3.17805	0	1	1	1	1	6.86485	0.693147	0
4.07754	3.4012	1	3.29584	1	1	1	1	1	5.24702	2.56495	3.55535
4.07754	3.29584	0	3.61092	1	1	1	1	1	4.38203	3.17805	3.43399
4.93447	3.55535	1	4.40672	0	1	1	1	0	8.52556	3.04452	3.71357
4.78749	3.3673	1	4.60517	0	1	1	0	0	4.43082	0	0
3.66356	3.49651	1	3.82864	0	0	1	0	1	6.608	1.94591	2.83321
3.95124	3.43399	1	3.7612	0	1	1	1	1	8.05548	3.3322	4.77912
4.40672	3.61092	0	4.60517	0	1	1	0	1	9.46576	3.82864	3.85015
4.59077	3.61092	0	2.77259	0	1	1	1	1	5.1358	0	1.60944
4.31749	3.46574	1	3.58352	1	1	1	1	0	8.08302	4.00733	4.54329
4.24707	3.49651	1	4.06044	1	1	1	1	1	8.65172	4.07754	4.68213
5.51745	3.46574	1	3.13549	0	1	1	1	1	7.62998	1.60944	1.79176
5.6204	3.58352	1	3.43399	0	1	1	1	0	8.52218	0.693147	1.38629
4.97673	3.46574	1	2.07944	0	1	1	1	0	5.37528	1.38629	0
4.48864	3.46574	0	3.71357	1	1	0	1	1	6.90975	4.48864	4.94164
5.0626	3.55535	1	1.60944	0	1	1	1	1	9.48128	2.07944	2.77259
4.59512	3.29584	0	2.56495	0	1	1	1	1	9.18194	0	1.38629
4.07754	3.52636	1	5.29832	0	1	0	1	0	4.60517	0	1.60944
4.77912	3.55535	1	3.73767	1	0	1	1	1	4.90527	0	0

## Sheet: search-based products
4.97673	3.4012	1	1.60944	0	1	1	1	0	6.04025	0.693147	1.09861	0
5.20949	3.4012	1	4.60517	0	1	0	1	1	9.76589	5.0626	5.36598	0
4.23411	3.3673	1	3.68888	0	1	1	0	0	5.95842	0	1.09861	0
4.69135	3.58352	1	4.60517	1	1	0	1	1	7.23993	2.56495	4.72739	0
4.27667	3.58352	1	4.11087	0	1	1	1	0	7.83953	2.07944	2.63906	0
4.77068	3.46574	0	3.91202	1	1	0	1	1	9.66301	7.10332	7.61184	0
5.43372	3.4012	1	4.5326	1	1	1	1	1	7.47022	3.29584	5.54518	0
4.09434	3.49651	1	1.94591	1	1	1	1	1	4.70953	0.693147	3.2581	0
4.38203	3.49651	1	5.99146	0	0	1	1	1	8.58054	3.04452	3.46574	0
4.00733	3.58352	1	4.60517	0	1	1	1	0	6.05209	2.19722	1.09861	0
4.35671	3.52636	1	4.60517	1	0	1	1	1	5.03695	0.693147	0.693147	0
4.36945	3.58352	1	4.60517	0	1	0	1	1	7.73149	2.48491	3.09104	0
5.0689	3.61092	0	2.77259	0	1	1	1	1	9.44983	3.63759	4.29046	0
5.24175	3.43399	1	4.60517	0	1	1	1	1	6.77079	1.09861	4.00733	0
4.93447	3.49651	1	4.11087	0	0	1	1	1	8.34901	1.79176	2.99573	0
4.93447	3.49651	0	4.00733	0	1	1	1	1	6.12687	0.693147	1.60944	0
5.18739	3.55535	1	3.52636	0	0	1	0	1	5.77765	1.38629	1.60944	0
5.1299	3.55535	1	2.83321	0	0	1	0	1	6.1334	1.09861	0.693147	0
4.30407	3.4012	1	3.04452	0	1	1	1	1	6.86901	3.55535	5.23644	0
4.58497	3.49651	1	4.60517	1	1	0	1	1	8.06589	2.3979	4.26268	0
4.86753	3.55535	1	3.68888	1	1	1	0	1	8.45744	2.48491	3.29584	0
4.07754	3.71357	0	2.56495	0	1	1	1	1	9.08103	1.94591	3.17805	0
4.90527	3.46574	1	1.79176	0	1	1	1	1	6.52796	0.693147	1.60944	0
5.80814	3.43399	1	4.23411	1	1	1	1	1	7.27448	3.2581	3.21888	0
4.27667	3.3673	1	3.3673	0	0	1	1	1	7.44892	1.94591	3.17805	0
5.24175	3.3673	1	0	1	0	0	0	1	5.43808	0.693147	0.693147	0
3.78419	3.4012	0	3.3673	1	1	1	1	1	8.26591	5.45532	5.64897	0
5.0689	3.46574	1	4.06044	0	0	1	1	1	6.01127	0.693147	1.60944	0
4.36945	3.58352	0	2.99573	0	1	1	1	1	7.38709	4.12713	4.79579	0
4.36945	3.58352	1	4.55388	1	1	1	1	0	6.03309	1.38629	2.99573	0
4.77912	3.49651	1	3.89182	0	1	1	1	1	8.2953	2.56495	3.97029	0
4.93447	3.49651	0	4.09434	0	1	1	1	1	6.81454	1.79176	2.3979	0
5.38907	3.49651	1	2.07944	0	1	1	1	0	4.45435	0	3.17805	0
4.23411	3.4012	1	3.09104	1	1	1	1	1	5.95064	1.79176	3.46574	0
4.17439	3.3673	1	3.66356	1	1	1	1	0	6.36819	1.38629	1.79176	0
4.09434	3.49651	1	6.21461	0	1	1	1	1	5.88888	1.09861	3.49651	0
4.48864	3.55535	1	4.47734	1	1	1	1	1	6.85118	2.77259	3.43399	0
4.09268	3.4012	1	4.60517	0	1	1	1	1	8.63906	2.94444	2.77259	0
4.57471	3.4012	1	5.99146	1	1	0	1	1	5.47646	1.60944	3.89182	0
4.68213	3.46574	1	4.07754	0	0	1	1	1	5.42495	0.693147	0	0
6.54965	3.52636	1	6.90776	1	1	0	1	1	8.76997	3.17805	4.85203	0
5.70044	3.4012	1	6.90776	1	1	0	1	1	8.13094	3.4012	4.64439	0
7.16935	3.66356	1	6.90776	0	1	1	0	1	9.24339	1.94591	3.52636	0
8.07059	3.49651	1	6.80239	0	1	0	1	1	5.8693	1.09861	3.3322	0
7.78281	3.58352	1	6.68461	0	1	0	1	1	11.3464	5.34711	7.27725	0
5.2933	3.49651	1	6.55108	0	1	0	1	1	9.4273	4.07754	4.59512	0
3.3322	3.49651	1	6.55108	1	1	0	1	1	7.92117	2.63906	3.95124	0
8.07028	3.61092	1	6.21461	0	1	1	0	1	10.3628	3.21888	4.34381	0
7.93702	3.49651	1	6.21461	0	1	0	1	1	9.44129	4.14313	5.04343	0
7.9338	3.71357	1	5.99146	0	1	1	0	1	8.4145	1.94591	3.13549	0
7.78239	3.66356	1	5.99146	0	1	1	0	1	10.7057	2.99573	4.64439	0
5.38907	3.43399	1	5.99146	0	1	1	1	1	8.27767	3.52636	3.91202	0
4.89035	3.58352	1	5.70378	0	1	0	1	1	8.78248	6.86485	7.2428	0
5.79606	3.49651	1	5.70378	0	1	0	1	1	10.0145	6.47543	7.17472	0
6.05912	3.46574	1	5.70378	1	1	1	0	1	8.68542	1.94591	2.94444	0
4.77068	3.49651	1	5.70378	0	1	0	1	1	5.51343	2.48491	3.2581	0
4.85203	3.4012	1	5.29832	0	1	0	1	1	7.57302	5.31812	5.77144	0
5.33754	3.49651	1	5.29832	0	1	0	1	1	8.70101	5.87774	6.45677	0
2.76632	3.4012	1	5.29832	1	1	1	1	1	6.20254	1.09861	2.3979	0
4.48864	3.58352	1	5.29832	0	1	0	1	1	9.56163	7.08003	7.47817	0
6.80128	3.4012	1	5.29832	0	0	0	1	0	9.90379	5.27811	7.05445	0
5.59099	3.4012	1	5.29832	0	1	1	0	1	9.46063	3.95124	4.96981	0
5.826	3.49651	0	5.29832	0	0	0	1	0	9.63678	4.26268	5.59099	0
8.40961	3.68888	1	5.29832	0	1	1	0	1	7.29777	0.693147	2.56495	0
6.03548	3.4012	1	5.29832	0	1	0	1	1	7.04752	4.39445	4.91265	0
4.77912	3.49651	1	4.60517	0	1	1	1	1	8.98281	3.13549	3.29584	0
5.79301	3.4012	1	4.60517	0	1	0	1	1	8.6945	3.46574	4.72739	0
5.28827	3.49651	1	4.60517	0	1	0	1	1	7.24708	4.12713	5.01728	0
6.05912	3.4012	1	4.60517	0	1	1	1	1	9.97283	4.02535	5.53339	0
5.88332	3.43399	1	4.60517	0	1	0	0	1	7.52078	2.89037	3.2581	0
4.68213	3.4012	1	4.60517	0	1	0	1	1	8.31115	6.32794	6.61204	0
9.63561	3.71357	1	4.60517	0	1	0	1	1	9.77001	4.2485	6.56526	0
5.33754	3.49651	1	4.60517	0	1	0	1	1	7.15851	4.11087	4.81218	0
5.18178	3.46574	1	4.60517	0	1	1	0	1	4.58497	2.3979	2.3979	0
6.0845	3.3673	1	4.60517	0	1	1	1	1	8.59026	4.55388	5.89164	0
5.79606	3.49651	1	4.60517	0	1	1	0	1	5.63121	1.09861	2.63906	0
5.24175	3.4012	1	4.60517	0	1	0	1	1	5.9162	0	1.60944	0
5.78383	3.4012	1	4.60517	0	1	1	0	1	7.19744	3.04452	3.13549	0
6.21261	3.52636	1	4.60517	0	1	1	0	1	10.5896	2.63906	4.34381	0
7.90064	3.49651	1	4.60517	0	0	0	1	1	8.56789	3.29584	3.98898	0
5.38907	3.49651	1	4.60517	0	1	1	1	1	5.67332	0.693147	1.60944	0
7.65397	3.58352	0	4.60517	0	0	0	1	0	9.35988	4.14313	5.82305	0
5.18178	3.49651	1	4.60517	0	1	0	1	1	7.10003	4.61512	5.36129	0
8.61068	3.68888	1	4.60517	0	1	1	0	1	7.03703	1.79176	2.83321	0
6.54822	3.49651	1	4.60517	0	0	1	1	1	7.97109	2.48491	3.71357	0
5.42935	3.49651	1	4.60517	0	1	0	1	1	7.7476	4.02535	4.60517	0
8.41139	3.46574	1	4.60517	0	0	1	1	1	9.48638	5.68698	6.74876	0
5.79301	3.49651	1	4.60517	0	1	0	1	1	9.50346	5.95842	6.54247	0
5.12396	3.55535	1	4.60517	0	1	0	1	1	4.31749	1.79176	3.04452	0
6.68336	3.61092	1	4.60517	0	1	1	1	1	10.894	4.40672	5.69373	0
6.39526	3.4012	1	4.60517	0	0	0	1	1	6.88038	1.09861	2.70805	0
7.8973	3.61092	1	4.55388	0	1	0	1	1	8.74751	3.63759	6.05912	0
2.62467	3.3673	1	4.54329	1	1	1	0	1	3.68888	1.09861	1.09861	0
6.34388	3.3322	1	4.51086	0	1	1	1	1	8.14323	2.77259	3.17805	0
7.97212	3.71357	1	4.51086	0	1	1	1	1	10.178	3.58352	4.02535	0
5.12396	3.49651	1	4.51086	0	1	0	1	1	6.92461	4.15888	5.0689	0
6.19236	3.46574	1	4.49981	1	0	0	1	1	4.04305	0.693147	1.09861	0
4.93447	3.4012	1	4.48864	0	1	0	1	1	5.41165	2.70805	3.4012	0
7.54908	3.49651	1	4.47734	0	1	1	1	1	7.85244	4.48864	6.53814	0
5.79301	3.49651	1	4.45435	0	1	0	1	1	8.78232	5.95584	6.35611	0
5.38907	3.4012	1	4.45435	0	1	0	1	1	7.10414	1.38629	2.83321	0
5.23644	3.4012	1	4.45435	0	1	0	1	1	6.82111	4.56435	4.85203	0
5.73334	3.43399	1	4.44265	0	1	0	1	1	8.05769	2.83321	2.89037	0
5.98896	3.4012	1	4.44265	0	1	0	1	1	8.30894	5.14749	5.58725	0
6.53524	3.3673	1	4.36945	0	1	1	0	1	8.47345	4.18965	5.75574	0
7.16935	3.49651	1	4.36945	1	1	1	1	1	8.19119	1.60944	2.19722	0
4.69135	3.46574	1	4.36945	1	1	0	0	1	7.14441	2.89037	3.49651	0
7.93021	3.4012	1	4.35671	0	0	1	1	1	8.75132	2.07944	3.43399	0
5.88053	3.49651	1	4.34381	0	1	0	1	1	6.96602	3.97029	4.48864	0
5.9108	3.49651	1	4.33073	1	1	1	1	1	7.01302	2.70805	4.40672	0
5.00395	3.3673	1	4.31749	0	1	1	1	1	5.78996	2.3979	1.79176	0
2.94444	3.46574	1	4.31749	0	1	0	1	1	5.89164	0	2.19722	0
4.85981	3.43399	1	4.31749	0	1	1	1	1	8.11642	3.3673	3.71357	0
6.68336	3.58352	1	4.31749	1	1	0	1	1	10.7648	2.83321	4.80402	0
4.93447	3.4012	1	4.27667	0	1	0	1	1	7.3908	4.90527	5.26269	0
5.98645	3.49651	1	4.26268	0	1	0	1	1	7.19893	4.26268	4.90527	0
7.81964	3.49651	1	4.23411	0	0	1	1	1	6.34739	2.56495	3.91202	0
6.80239	3.80666	0	4.21951	0	1	1	1	0	7.97831	2.56495	4.38203	0
4.92725	3.49651	1	4.20469	0	1	0	1	1	6.12468	3.09104	3.7612	0
6.77992	3.4012	1	4.20469	0	0	1	1	1	5.92693	1.09861	2.63906	0
7.90064	3.49651	1	4.18965	0	1	1	0	1	11.2184	4.29046	5.21494	0
5.47646	3.4012	1	4.17439	0	1	1	1	1	8.72209	2.83321	3.85015	0
4.77912	3.49651	1	4.15888	0	1	1	1	1	7.07327	1.79176	1.79176	0
8.40961	3.68888	1	4.11087	0	1	1	0	1	6.76849	0	1.94591	0
8.15766	3.68888	1	4.09434	0	1	1	0	1	6.10479	0	1.94591	0
6.2106	3.49651	1	4.07754	0	1	0	1	1	8.42552	5.1299	5.56068	0
5.63121	3.49651	1	4.07754	1	1	1	0	1	9.55726	2.89037	3.78419	0
6.03548	3.49651	1	4.06044	0	1	0	1	1	7.97797	5.14166	5.57215	0
8.16023	3.61092	1	4.06044	0	1	1	1	1	9.66529	3.98898	5.76519	0
6.74406	3.52636	1	4.04305	1	1	1	1	1	6.78106	1.38629	1.60944	0
5.65948	3.61092	1	4.02535	0	1	1	0	1	6.40357	0.693147	1.79176	0
3.66356	3.3673	1	3.98898	0	1	0	0	1	4.96981	1.94591	1.94591	0
5.82305	3.49651	1	3.98898	0	1	0	1	1	6.85857	4.45435	4.91265	0
8.11642	3.71357	0	3.91202	0	0	0	1	0	7.76684	2.07944	3.46574	0
7.7003	3.49651	1	3.89182	0	1	0	1	1	6.94505	1.38629	3.13549	0
6.6053	3.4012	1	3.8712	0	1	1	1	1	8.2196	4.33073	5.39816	0
8.21338	3.68888	1	3.85015	0	1	1	0	1	7.21082	0	1.38629	0
5.98896	3.4012	1	3.82864	0	1	1	0	1	7.6695	2.3979	4.21951	0
6.80128	3.3673	1	3.80666	0	1	1	1	1	5.63835	0	2.63906	0
7.64922	3.46574	1	3.80666	1	1	1	0	1	7.5994	0	1.79176	0
7.94058	3.55535	0	3.7612	0	0	0	1	0	7.46336	2.19722	3.71357	0
8.18841	3.49651	1	3.73767	0	1	1	0	1	5.45104	2.63906	4.06044	0
4.85981	3.43399	1	3.73767	0	1	1	0	1	5.7301	1.79176	1.09861	0
6.54965	3.49651	1	3.68888	1	1	1	1	1	5.68358	1.60944	2.56495	0
5.51745	3.4012	1	3.68888	0	1	0	1	1	8.5305	3.2581	4.44265	0
7.00216	3.49651	1	3.66356	0	1	1	0	1	6.49224	1.79176	2.83321	0
6.50578	3.4012	1	3.66356	0	1	1	1	1	8.52734	2.56495	3.61092	0
5.28827	3.49651	1	3.66356	0	1	0	1	1	3.68888	2.30259	3.04452	0
6.90675	3.4012	1	3.66356	0	1	0	1	1	5.1299	2.63906	3.13549	0
8.19119	3.43399	1	3.58352	1	1	0	1	1	6.53088	2.30259	3.49651	0
7.81601	3.4012	1	3.58352	0	0	1	1	0	6.50129	3.09104	5.50939	0
5.79301	3.3673	1	3.49651	0	1	1	1	1	8.43707	1.94591	2.99573	0
6.68336	3.52636	1	3.49651	0	1	0	1	1	8.62299	4.85203	5.57215	0
5.42935	3.4012	1	3.49651	0	1	0	1	1	6.70686	2.56495	2.83321	0
6.12905	3.4012	1	3.46574	0	1	1	0	1	8.18451	2.3979	4.38203	0
6.54822	3.4012	1	3.46574	0	1	0	1	1	5.55296	3.58352	3.71357	0
5.74939	3.4012	1	3.46574	0	1	0	1	1	5.26786	2.83321	3.29584	0
7.00216	3.46574	1	3.43399	1	1	1	1	1	8.46632	2.19722	4.02535	0
7.93702	3.63759	1	3.43399	0	1	0	1	1	8.58392	2.19722	4.51086	0
6.41182	3.49651	1	3.43399	0	1	0	1	1	7.12367	4.07754	4.51086	0
7.08924	3.63759	1	3.43399	0	0	1	1	1	6.34914	0	0	0
6.68336	3.4012	1	3.43399	0	0	1	1	0	4.14313	0	2.99573	0
6.90675	3.49651	1	3.4012	0	1	0	1	1	7.32119	4.04305	4.67283	0
6.06146	3.4012	1	3.3673	1	1	1	0	1	9.15451	2.99573	3.7612	0
5.70044	3.49651	1	3.3673	1	1	1	1	1	6.74052	2.30259	2.56495	0
4.48864	3.3673	1	3.3673	0	1	0	1	1	6.82871	2.07944	1.38629	0
6.39526	3.3673	1	3.3673	0	1	1	1	1	5.11799	1.09861	1.94591	0
5.23644	3.49651	1	3.3322	0	1	0	1	1	8.80237	5.51343	5.92158	0
5.0689	3.46574	1	3.3322	1	1	0	0	1	5.62762	1.09861	1.94591	0
7.54908	3.55535	1	3.3322	0	1	1	1	1	5.3033	2.19722	4.15888	0
6.68336	3.52636	1	3.3322	0	1	1	1	1	6.32972	0.693147	1.79176	0
6.0845	3.52636	1	3.29584	0	1	1	1	1	5.49306	0.693147	1.60944	0
6.54965	3.52636	1	3.2581	0	1	1	0	1	8.18897	1.09861	2.3979	0
4.92725	3.97029	1	3.2581	0	0	0	1	1	5.88888	3.73767	4.12713	0
5.59099	3.49651	1	3.21888	0	1	0	1	1	6.80351	3.66356	4.18965	0
7.16858	3.49651	1	3.21888	0	1	0	1	1	7.05531	3.93183	4.31749	0
5.57595	3.49651	1	3.21888	0	1	0	1	1	6.79571	3.61092	4.17439	0
7.16935	3.58352	1	3.21888	0	1	0	1	1	6.25958	1.38629	2.83321	0
4.59512	3.4012	1	3.21888	0	1	0	1	1	7.20712	4.65396	4.81218	0
8.57527	3.49651	1	3.17805	0	1	1	0	1	5.23644	0	2.19722	0
7.93702	3.43399	1	3.17805	0	1	0	1	1	9.1082	3.04452	5.1299	0
7.90064	3.55535	1	3.17805	0	1	0	1	1	8.31312	3.29584	5.03044	0
5.28827	3.43399	1	3.17805	0	1	0	1	1	6.2519	3.97029	4.57471	0
5.47227	3.4012	1	3.17805	0	1	0	1	1	3.66356	0.693147	1.60944	0
6.67077	3.4012	1	3.13549	0	1	0	1	1	6.66058	3.71357	4.31749	0
5.51343	3.55535	1	3.13549	0	1	0	1	1	2.89037	1.60944	2.19722	0
5.98896	3.4012	1	3.13549	0	1	0	1	1	6.67456	3.3673	4.00733	0
5.28827	3.49651	1	3.13549	0	1	0	1	1	6.22059	3.58352	3.93183	0
5.62762	3.4012	1	3.09104	0	1	1	1	1	8.16962	2.89037	3.66356	0
5.79301	3.49651	1	3.09104	0	1	0	1	1	6.58617	3.3322	3.98898	0
8.51699	3.68888	0	3.04452	0	0	0	1	0	8.66129	3.13549	4.86753	0
5.18739	3.49651	1	3.04452	0	1	0	1	0	8.2255	4.63473	5.21494	0
8.51519	3.61092	1	3.04452	0	1	1	0	1	8.50512	2.56495	2.3979	0
5.2933	3.3673	1	3.04452	0	1	1	1	1	7.01302	2.30259	2.48491	0
3.89182	3.49651	1	3.04452	0	1	0	1	1	5.86647	3.71357	4.27667	0
5.28827	3.49651	1	3.04452	0	1	0	1	1	4.78749	3.29584	3.46574	0
5.76205	3.49651	1	3.04452	0	1	0	1	1	6.3699	4.11087	4.45435	0
5.47227	3.4012	1	3.04452	0	1	0	1	1	6.73697	2.77259	4.70048	0
7.37713	3.52636	1	3.04452	0	1	0	1	1	6.14419	0.693147	2.3979	0
5.21494	3.4012	1	3.04452	0	1	0	1	1	5.09987	2.3979	2.83321	0
5.98896	3.4012	1	3.04452	0	1	1	1	1	5.59099	1.60944	2.77259	0
6.12905	3.49651	1	2.99573	0	1	0	0	1	6.17794	0.693147	1.09861	0
5.70044	3.49651	1	2.99573	0	1	1	0	1	7.49387	2.48491	2.77259	0
6.49072	3.52636	1	2.99573	1	1	0	1	1	6.87936	2.30259	3.09104	0
7.86288	3.63759	1	2.99573	0	1	0	1	1	8.83186	2.94444	5.23111	0
5.88332	3.49651	1	2.99573	0	1	1	1	1	6.24804	1.38629	1.09861	0
6.21261	3.49651	1	2.94444	1	1	1	1	1	6.55678	2.30259	3.89182	0
5.98896	3.3322	1	2.94444	0	1	1	1	1	5.47646	1.09861	1.09861	0
5.47646	3.43399	1	2.94444	0	1	0	1	1	6.26149	0	0	0
5.18178	3.4012	1	2.94444	0	1	0	1	1	5.65249	2.30259	3.43399	0
7.65397	3.58352	0	2.89037	0	0	0	1	0	8.44849	3.17805	4.54329	0
7.31255	3.43399	1	2.89037	1	1	1	1	1	6.62804	0.693147	1.38629	0
6.90675	3.4012	1	2.89037	0	1	0	1	1	6.03787	3.09104	3.58352	0
6.68211	3.4012	1	2.89037	0	1	0	1	1	7.19744	3.97029	4.17439	0
7.51152	3.58352	0	2.89037	0	0	0	1	0	7.44366	1.09861	3.3673	0
6.6695	3.43399	1	2.89037	0	1	0	1	1	7.44542	1.38629	1.60944	0
6.54965	3.49651	0	2.89037	0	0	0	1	0	5.18739	0.693147	1.79176	0
6.72022	3.49651	1	2.83321	1	1	1	1	1	8.00903	1.38629	2.83321	0
5.23644	3.4012	1	2.83321	0	1	0	1	1	6.90073	4.48864	4.76217	0
4.23411	3.49651	1	2.83321	0	1	1	0	1	2.30259	0	1.38629	0
5.98896	3.58352	1	2.83321	0	1	1	1	1	6.13988	0	1.79176	0
8.51519	3.58352	0	2.83321	0	0	0	1	0	7.72489	1.94591	3.78419	0
6.68336	3.46574	1	2.83321	1	1	0	1	1	9.00859	0	2.56495	0
7.54908	3.52636	1	2.77259	0	1	1	0	1	5.3845	0.693147	1.38629	0
5.3845	3.4012	1	2.77259	0	1	1	0	1	3.82864	0.693147	0.693147	0
6.68336	3.49651	1	2.77259	0	1	0	1	1	7.6009	4.35671	4.83628	0
6.68336	3.49651	0	2.77259	0	0	0	1	0	4.78749	1.09861	1.94591	0
5.79301	3.49651	1	2.77259	0	1	0	1	1	3.63759	1.60944	2.56495	0
6.59167	3.4012	1	2.77259	0	1	0	1	1	8.99628	3.04452	4.33073	0
7.78281	3.55535	1	2.77259	0	1	0	1	1	10.056	2.3979	4.20469	0
6.57786	3.4012	1	2.77259	0	1	0	1	1	2.99573	2.19722	2.30259	0
5.98645	3.49651	1	2.70805	0	1	0	1	1	4.27667	1.60944	1.79176	0
5.98645	3.4012	1	2.70805	0	1	1	1	1	6.6107	1.60944	1.60944	0
5.63121	3.49651	1	2.70805	1	1	1	0	1	4.62497	0	1.38629	0
7.78281	3.4012	1	2.70805	0	1	0	1	1	7.33041	0.693147	2.48491	0
7.2428	3.46574	1	2.70805	1	1	0	1	0	5.63835	1.38629	2.3979	0
7.86288	3.58352	1	2.63906	1	1	1	1	1	5.7589	0.693147	1.60944	0
5.98645	3.4012	1	2.63906	0	1	1	0	1	7.22111	1.09861	2.07944	0
8.45297	3.66356	1	2.63906	0	0	1	1	0	4.89784	1.38629	1.60944	0
6.56386	3.49651	1	2.63906	0	1	1	0	1	7.37651	2.94444	3.09104	0
4.59512	3.4012	1	2.63906	0	1	0	1	1	4.18965	1.60944	1.79176	0
4.92725	3.4012	1	2.63906	0	1	0	1	1	5.03044	2.70805	2.99573	0
7.27863	3.63759	1	2.63906	1	1	1	1	1	6.96319	1.60944	2.07944	0
6.7901	3.52636	0	2.63906	0	0	0	1	0	6.09582	2.19722	2.63906	0
6.0845	3.49651	0	2.63906	0	1	0	1	0	6.66058	1.60944	3.17805	0
6.80128	3.4012	1	2.63906	0	0	0	1	0	5.86079	1.09861	2.83321	0
5.98896	3.4012	1	2.56495	0	1	1	1	1	6.3613	0	1.09861	0
5.28827	3.49651	1	2.56495	0	1	0	1	1	4.5326	2.56495	2.94444	0
5.33754	3.4012	1	2.56495	0	1	1	0	1	5.32788	2.07944	2.19722	0
6.96508	3.4012	1	2.56495	0	1	1	0	1	2.19722	1.09861	1.60944	0
6.1506	3.43399	1	2.56495	0	0	0	1	1	8.32506	1.79176	3.04452	0
7.25771	3.49651	0	2.56495	1	1	0	1	1	6.06146	0	0	0
6.10702	3.43399	1	2.56495	0	1	0	1	1	6.51915	1.09861	2.48491	0
7.10497	3.52636	1	2.56495	0	1	1	1	1	7.12528	1.60944	3.13549	0
7.00216	3.49651	1	2.56495	0	1	0	1	1	8.1374	4.46591	4.95583	0
5.47227	3.4012	1	2.56495	0	1	0	1	1	3.3322	1.09861	1.38629	0
5.33754	3.49651	1	2.48491	0	1	0	1	1	9.01785	5.70044	6.1181	0
7.74023	3.55535	1	2.48491	0	1	1	1	1	6.01127	2.70805	4.67283	0
6.39526	3.3673	1	2.48491	0	1	1	0	1	6.14847	1.60944	3.49651	0
4.68213	3.4012	1	2.48491	0	1	0	1	1	5.04986	3.21888	3.68888	0
9.53242	3.68888	1	2.48491	0	1	1	1	1	7.38833	2.77259	5.0814	0
5.0689	3.43399	1	2.48491	1	1	1	0	1	6.02102	0	1.38629	0
5.826	3.4012	1	2.48491	0	1	1	0	1	3.2581	2.56495	2.56495	0
9.599	3.71357	1	2.48491	0	1	0	1	1	6.41673	0.693147	1.09861	0
5.62762	3.49651	1	2.48491	0	1	0	1	1	2.77259	2.07944	2.19722	0
6.39526	3.4012	1	2.48491	1	1	0	1	1	3.2581	0	1.60944	0
5.47646	3.46574	1	2.48491	0	1	1	1	1	6.24222	0.693147	1.60944	0
8.15766	3.73767	1	2.3979	0	1	1	0	1	8.33711	2.99573	3.61092	0
6.21261	3.4012	1	2.3979	0	1	1	0	1	3.68888	0	1.79176	0
5.76205	3.4012	1	2.3979	0	1	1	0	1	4.12713	2.19722	2.30259	0
7.08171	3.4012	1	2.3979	0	1	0	1	1	5.97126	0.693147	1.79176	0
6.6958	3.55535	0	2.3979	0	0	0	1	0	7.29641	2.77259	4.12713	0
6.54965	3.4012	1	2.3979	0	1	0	1	1	5.59471	1.94591	3.93183	0
7.4378	3.52636	1	2.3979	0	1	0	1	1	8.88003	3.97029	5.80212	0
8.71588	3.46574	1	2.3979	0	1	1	1	1	5.99146	0.693147	2.56495	0
6.2519	3.71357	1	2.3979	0	1	0	1	1	6.20456	1.60944	2.19722	0
5.66296	3.49651	1	2.3979	0	1	0	1	1	3.61092	2.48491	3.09104	0
5.7301	3.49651	1	2.30259	0	1	0	1	1	7.79441	3.98898	4.75359	0
7.1301	3.43399	1	2.30259	0	1	1	0	1	7.10497	1.79176	3.2581	0
5.59099	3.49651	1	2.30259	0	1	0	1	1	3.71357	1.09861	1.79176	0
6.90675	3.4012	1	2.30259	0	1	1	0	1	1.79176	1.09861	1.09861	0
6.68336	3.46574	1	2.30259	0	1	1	0	1	6.25575	0	0.693147	0
5.76519	3.52636	1	2.30259	0	0	0	1	0	5.80212	1.38629	3.2581	0
5.66296	3.49651	1	2.30259	0	1	0	1	1	1.94591	1.79176	1.79176	0
6.1717	3.55535	1	2.30259	0	1	1	1	1	7.2998	2.19722	2.48491	0
7.16935	3.61092	1	2.19722	1	1	1	1	1	5.49717	0.693147	0.693147	0
8.13124	3.58352	1	2.19722	1	0	1	1	0	6.19236	1.94591	3.58352	0
6.54965	3.66356	1	6.90776	1	1	1	0	1	11.5904	5.26269	7.28276	0
6.54965	3.58352	1	6.39693	1	1	1	0	1	9.69966	3.85015	5.48064	0
6.8977	3.43399	1	1.79176	1	1	0	1	0	8.84448	2.30259	3.89182	0
6.79234	3.58352	0	5.99146	1	0	0	1	0	10.1915	4.14313	5.98896	0
7.69576	3.58352	1	5.70378	0	1	1	1	0	11.4538	5.42495	6.81124	0
6.12905	3.55535	1	5.29832	1	1	1	0	1	8.6682	2.48491	4.21951	0
6.76388	3.61092	1	5.99146	1	1	0	1	0	10.8664	4.27667	5.55683	0
7.73631	3.61092	1	5.29832	0	1	1	1	0	10.2215	5.11799	6.58203	0
7.00216	3.63759	1	5.29832	1	1	0	1	0	9.80273	3.93183	5.54126	0
7.6004	3.58352	1	5.29832	0	1	1	1	0	9.9167	4.30407	5.74939	0
7.10003	3.61092	1	5.29832	1	1	0	1	0	11.6487	4.27667	5.37064	0
6.67456	3.71357	1	5.29832	1	1	0	0	1	8.1747	1.09861	3.2581	0
6.54965	3.58352	0	5.99146	1	0	0	1	0	9.68458	4.11087	5.826	0
8.22951	3.49651	1	4.60517	0	0	0	1	1	10.2714	4.75359	6.59987	0
7.38585	3.58352	1	4.49981	1	1	0	1	1	10.5923	4.54329	6.26149	0
5.18739	3.63759	1	3.78419	1	1	0	0	1	10.4229	3.68888	4.75359	0
6.46925	3.78419	0	4.60517	1	0	0	1	0	8.63052	2.48491	4.35671	0
7.0992	3.63759	1	4.60517	1	1	0	0	1	8.05833	1.38629	3.3673	0
6.41182	3.66356	0	4.46591	1	0	0	1	0	8.69249	1.60944	3.93183	0
9.18636	3.66356	0	3.58352	0	0	1	1	1	8.69148	3.73767	5.28827	0
6.632	3.71357	0	4.00733	1	0	0	1	0	7.99193	0	2.07944	0
7.60589	3.49651	1	4.52179	0	1	0	1	1	9.16983	3.49651	5.41165	0
6.79234	3.66356	0	4.60517	1	1	0	1	0	8.36776	2.07944	3.95124	0
6.89871	3.63759	1	4.60517	1	1	0	1	0	9.80035	3.4012	5.2933	0
7.20117	3.58352	1	3.55535	1	1	0	1	0	8.67112	2.77259	4.06044	0
7.19444	3.58352	1	3.21888	1	1	0	1	1	9.65976	4.17439	5.78996	0
6.54965	3.55535	0	4.60517	1	1	0	1	0	10.0256	3.82864	5.85507	0
7.27932	3.46574	1	2.30259	0	1	0	1	1	8.95157	2.99573	4.48864	0
7.73631	3.61092	1	3.73767	0	0	1	1	0	8.89453	3.63759	4.85203	0
6.79234	3.63759	1	5.29832	1	1	0	1	0	8.81759	2.70805	3.98898	0
7.14598	3.46574	0	2.70805	0	0	0	1	1	6.38012	0	2.30259	0
7.6004	3.52636	1	4.21951	0	0	1	1	0	8.10772	4.74493	5.21494	0
6.68586	3.58352	1	4.60517	1	1	0	1	0	8.70781	3.04452	4.38203	0
7.15462	3.52636	1	4.60517	0	1	0	1	0	11.4395	6.04737	6.8533	0
6.49072	3.63759	0	4.49981	1	0	0	1	0	7.99429	0	1.79176	0
6.79234	3.61092	1	4.38203	1	1	0	1	0	11.3092	4.12713	5.4848	0
6.49072	3.66356	0	4.04305	1	0	0	1	0	9.68078	2.19722	3.71357	0
6.8977	3.61092	1	3.97029	1	1	0	1	0	10.4803	4.12713	5.04343	0
7.5438	3.7612	0	3.98898	1	0	0	1	0	7.7003	1.79176	3.85015	0
9.11823	3.68888	0	3.52636	0	0	1	1	1	8.32191	3.3673	5.12396	0
9.24956	3.68888	0	3.93183	0	0	0	1	0	7.68983	1.60944	3.73767	0
7.25347	3.61092	1	3.2581	1	0	0	1	1	9.13335	3.52636	5.10595	0
6.54965	3.68888	1	5.29832	1	1	1	0	1	8.6771	2.30259	3.49651	0
7.86288	3.58352	1	4.34381	0	1	1	1	0	10.0284	4.41884	6.01372	0
6.54965	3.63759	0	5.29832	1	1	0	1	0	9.04405	3.3673	4.8828	0
6.67456	3.71357	1	4.60517	1	1	0	0	1	8.89796	2.19722	3.78419	0
7.1624	3.55535	1	4.38203	0	1	0	1	1	11.0437	2.70805	3.89182	0
7.59539	3.61092	1	4.60517	0	0	1	1	0	10.3713	3.3322	4.72739	0
5.76205	3.46574	1	5.29832	1	1	0	0	1	8.19395	1.38629	2.94444	0
5.70044	3.49651	1	4.36945	1	1	0	0	1	8.22631	2.19722	3.3322	0
6.32615	3.66356	0	4.40672	1	0	0	1	0	8.70682	2.07944	3.93183	0
7.15462	3.46574	1	4.18965	0	1	0	1	0	10.3787	4.86753	5.96871	0
7.23706	3.49651	1	4.39445	0	1	1	0	1	8.1834	2.30259	3.52636	0
6.96508	3.58352	1	3.73767	0	1	0	0	1	8.1898	1.79176	3.29584	0
7.20786	3.4012	1	3.2581	0	1	0	1	1	8.7281	2.63906	4.09434	0
7.18463	3.55535	1	5.29832	0	0	0	1	0	10.5576	5.04986	5.8693	0
7.15462	3.49651	1	4.43082	0	1	1	0	1	9.90058	3.68888	4.63473	0
7.19968	3.58352	1	4.60517	0	1	0	0	1	9.77423	2.70805	4.67283	0
7.23634	3.55535	1	3.21888	0	0	0	0	1	7.53476	0	2.83321	0
7.57507	4.12713	1	2.99573	1	0	0	0	1	6.03069	1.09861	1.38629	0
6.54965	3.58352	1	4.41884	0	0	1	1	1	8.70699	3.97029	5.37528	0
8.128	3.4012	1	3.13549	0	0	0	1	1	7.63192	1.94591	3.66356	0
7.69576	4.06044	1	1.60944	0	0	1	0	1	8.30127	0	2.30259	0
8.00603	4.06044	1	4.09434	0	0	1	0	1	8.32773	1.38629	2.99573	0
9.26084	3.71357	0	3.09104	0	0	0	1	1	8.85309	2.07944	3.71357	0
6.54965	3.58352	0	2.56495	1	0	0	1	0	8.31581	2.99573	4.51086	0
9.73388	3.73767	0	3.13549	0	0	0	1	0	7.71512	1.79176	3.49651	0
7.54433	3.61092	1	3.58352	1	1	0	1	1	9.27809	3.2581	4.67283	0
9.1474	3.68888	0	3.13549	0	0	0	1	0	8.83768	2.19722	4.20469	0
8.40961	3.46574	1	2.48491	1	1	0	1	0	10.6622	2.83321	4.51086	0
7.75018	3.58352	1	2.70805	0	0	0	1	1	10.1901	2.07944	4.07754	0
7.00125	3.63759	1	3.80666	1	1	0	1	0	8.95338	3.52636	5.15329	0
7.20117	3.63759	1	2.77259	1	1	0	1	1	9.48971	3.49651	4.89784	0
9.49175	3.68888	0	3.13549	0	0	0	1	0	8.08825	2.56495	3.98898	0
8.15766	3.46574	1	4.60517	0	1	1	0	1	7.25982	2.48491	3.8712	0
7.30653	3.43399	1	3.58352	0	1	0	1	1	8.4242	2.3979	2.89037	0
6.54965	3.55535	1	5.29832	1	1	1	0	1	10.9649	3.71357	5.11199	0
7.33954	3.58352	1	3.78419	1	1	0	1	1	9.39549	3.61092	5.42053	0
9.10053	3.63759	0	3.04452	0	0	0	1	1	9.9518	3.2581	4.7362	0
10.1105	3.66356	0	3.4012	0	0	1	1	1	8.56025	2.19722	3.73767	0
7.64922	3.73767	0	0.693147	1	0	0	1	0	7.54221	0	2.19722	0
8.1371	3.52636	1	2.83321	1	1	0	1	1	8.12534	2.83321	4.49981	0
7.6004	3.58352	1	4.33073	0	1	1	1	0	10.0216	4.70953	6.63595	0
9.35184	3.71357	0	1.60944	0	0	0	1	0	7.30519	1.94591	3.63759	0
7.99024	3.52636	1	2.30259	0	0	0	1	1	9.76261	2.77259	4.21951	0
6.77992	3.66356	1	4.60517	1	1	0	0	1	8.33231	0	1.60944	0
7.65255	3.55535	1	2.48491	1	1	0	1	1	9.45384	3.04452	4.85203	0
8.0097	3.49651	1	4.29046	0	0	0	1	1	8.22524	0.693147	3.80666	0
6.54965	3.61092	0	3.80666	1	1	0	1	0	8.02126	2.3979	4.78749	0
6.96602	3.63759	0	1.79176	1	1	0	1	0	6.95559	2.56495	4.67283	0
7.75405	3.49651	0	1.79176	1	1	0	1	0	6.32615	1.38629	4.20469	0
9.22523	3.61092	0	3.21888	0	0	0	1	0	7.89283	1.09861	3.21888	0
8.16622	3.58352	1	2.56495	0	1	0	1	1	9.23825	5.01728	5.37064	0
5.88332	3.49651	1	3.89182	1	1	0	1	0	10.4032	3.2581	4.21951	0
8.10107	3.66356	0	3.09104	1	1	0	1	0	9.47363	2.56495	4.15888	0
7.61184	3.58352	1	3.21888	1	1	0	1	1	9.31064	3.3673	4.92725	0
8.29155	3.61092	1	2.89037	0	1	1	1	0	9.68103	3.09104	4.44265	0
7.1317	3.63759	1	3.8712	1	1	0	1	0	8.56217	1.09861	2.99573	0
7.6004	3.58352	1	4.51086	0	1	1	1	0	8.25816	3.71357	5.65948	0
7.30653	3.29584	1	2.48491	0	1	0	1	1	9.22079	1.38629	3.04452	0
8.44247	3.46574	1	4.06044	0	1	0	1	1	9.30747	3.73767	5.67675	0
7.75018	3.3673	1	2.89037	0	0	0	1	1	9.08512	2.48491	4.09434	0
6.79234	3.66356	0	4.60517	1	1	0	1	0	7.52348	1.60944	2.94444	0
7.10003	3.63759	0	3.71357	1	1	0	1	0	9.35574	4.02535	5.9108	0
6.63332	3.61092	0	3.98898	1	0	0	1	1	8.57073	2.77259	3.98898	0
6.63332	3.61092	0	3.98898	1	0	0	1	1	8.57073	2.77259	3.98898	0
6.79234	3.66356	0	3.68888	1	0	0	1	0	10.3481	3.71357	5.14166	0
7.73631	3.63759	1	6.39693	0	1	0	1	0	7.90802	3.3322	4.83628	0
7.78322	3.73767	0	3.78419	0	0	1	1	1	6.88653	2.3979	2.77259	0
6.44413	3.55535	0	3.2581	1	0	0	1	0	8.57603	2.99573	4.38203	0
6.95559	4.07754	1	4.15888	1	1	0	0	1	6.33328	0	2.48491	0
6.27099	3.55535	0	3.3322	1	0	0	1	0	7.89506	0.693147	2.70805	0
6.53524	3.58352	0	3.95124	1	0	0	1	1	9.95963	3.43399	5.14166	0
7.20117	3.61092	1	1.79176	1	1	0	1	0	9.30018	1.94591	3.49651	0
10.08	3.71357	0	1.38629	0	0	0	1	0	7.43426	0	0.693147	0
6.46303	3.63759	1	4.60517	1	1	0	0	1	7.28551	0	2.19722	0
7.6004	3.58352	1	4.52179	0	1	1	1	0	9.50024	3.58352	4.89035	0
9.11162	3.68888	0	2.56495	0	0	0	1	0	9.34373	3.17805	4.77068	0
6.79234	3.58352	0	0.693147	1	0	0	1	0	7.39511	1.60944	2.99573	0
9.07681	3.68888	0	1.09861	0	0	0	1	0	10.1432	2.99573	4.45435	0
6.67203	3.63759	1	3.63759	1	1	0	1	0	11.7017	2.19722	3.98898	0
6.79234	3.61092	1	2.63906	1	1	0	1	0	10.7628	1.94591	2.99573	0
7.64922	3.58352	1	3.52636	0	1	1	1	0	9.77611	3.3673	5.03044	0
6.27476	3.61092	1	3.2581	1	1	0	1	0	11.194	3.61092	5.1358	0
6.59441	3.71357	1	4.44265	1	1	0	0	1	8.23138	1.09861	2.07944	0
7.73587	3.46574	1	3.04452	0	1	1	1	0	9.97725	3.3673	4.85203	0
8.07776	3.73767	0	1.94591	0	0	0	1	1	10.8795	3.29584	4.21951	0
6.68586	3.63759	1	2.83321	1	1	0	1	0	10.0758	3.09104	4.14313	0
10.1253	3.73767	0	3.2581	0	0	1	1	1	9.01201	2.83321	3.63759	0
7.63385	3.78419	0	2.19722	0	0	0	1	1	8.63462	2.3979	2.70805	0
6.41182	3.58352	0	3.89182	1	0	0	1	0	8.47762	1.09861	2.48491	0
7.60539	3.61092	0	0.693147	1	0	0	1	0	8.61794	0	2.89037	0
7.08339	3.49651	1	3.21888	1	1	0	1	1	7.40123	3.21888	4.14313	0
7.45703	3.73767	0	2.56495	0	0	0	1	1	9.24184	0.693147	3.29584	0
7.6774	3.63759	0	2.19722	1	0	0	1	0	7.55381	0.693147	2.3979	0
10.077	3.73767	0	1.94591	0	0	0	1	0	6.99393	1.94591	2.30259	0
8.66129	3.71357	0	0.693147	0	0	0	1	1	8.94037	1.94591	2.48491	0
9.12478	3.68888	0	3.3673	0	0	0	1	0	7.95472	1.94591	3.66356	0
7.49499	3.61092	1	2.30259	1	1	0	1	0	9.99998	2.19722	3.61092	0
9.75846	3.68888	0	2.48491	0	0	1	1	1	7.5725	0.693147	3.09104	0
8.1374	3.52636	1	3.09104	0	1	0	1	1	6.29895	0.693147	2.89037	0
7.38461	3.73767	0	2.48491	1	1	0	1	0	6.53524	0	0	0
7.69576	3.55535	1	4.60517	0	1	1	1	0	9.52734	3.17805	4.62497	0
7.34601	3.49651	1	3.2581	0	1	0	1	1	9.4825	2.99573	5.3033	0
7.85941	3.61092	1	2.94444	0	1	1	1	0	8.04109	2.77259	4.21951	0
8.11672	3.66356	0	1.60944	0	0	1	1	1	8.6625	2.56495	3.09104	0
7.93702	3.61092	1	3.73767	0	0	1	1	0	8.27053	3.29584	4.17439	0
7.25841	3.49651	0	2.3979	0	1	0	1	1	7.46566	2.07944	3.29584	0
8.06778	3.58352	1	0	0	1	1	1	0	5.54518	2.48491	2.94444	0
7.9338	3.55535	1	0	0	1	1	1	0	4.99043	0	0	0
9.09156	3.68888	0	3.68888	0	0	0	1	0	7.05099	2.19722	3.46574	0
9.38849	3.66356	0	2.94444	0	0	0	1	0	8.96342	2.63906	4.14313	0
9.14953	3.63759	0	3.21888	0	0	0	1	0	7.96485	1.09861	3.4012	0
9.33256	3.66356	0	3.13549	0	0	0	1	0	6.72623	1.38629	2.94444	0
8.0861	3.63759	0	2.56495	1	0	0	1	0	7.32449	0	2.83321	0
6.56386	3.66356	0	4.60517	1	0	0	1	0	9.25636	2.63906	3.80666	0
6.79234	3.66356	1	3.63759	1	1	0	1	0	8.16792	1.94591	2.89037	0
6.8977	3.61092	1	3.85015	1	1	0	0	1	8.15852	1.79176	2.94444	0
6.57786	3.61092	0	3.04452	1	0	0	1	0	8.93971	2.56495	3.93183	0
8.15766	3.52636	1	2.89037	0	1	1	1	0	8.34117	2.30259	3.29584	0
6.28972	3.55535	0	2.19722	1	0	0	1	0	6.90375	0.693147	2.77259	0
7.74023	3.46574	1	2.3979	0	1	1	1	0	7.99396	2.19722	4.09434	0
6.4599	3.46574	1	3.46574	1	1	1	0	1	10.8075	2.30259	3.46574	0
8.00303	3.58352	1	2.07944	0	1	1	1	0	7.34987	2.89037	4.04305	0
7.77905	3.7612	0	2.3979	1	1	0	1	0	7.26962	0	0.693147	0
6.68586	3.4012	1	3.4012	1	1	0	1	0	9.06716	1.94591	3.52636	0
9.27049	3.71357	0	1.38629	0	0	0	1	0	6.76619	1.79176	2.30259	0
8.17808	3.7612	0	2.19722	0	0	1	1	1	7.26543	2.07944	3.7612	0
6.56386	3.68888	0	4.60517	1	0	0	1	0	7.52941	1.38629	4.15888	0
7.73631	3.55535	1	3.09104	0	0	1	1	0	7.0184	2.48491	2.89037	0
8.29155	3.61092	0	0.693147	1	0	0	1	0	4.8828	0	2.30259	0
8.15766	3.58352	1	3.3673	0	1	1	1	0	9.73938	3.43399	4.91265	0
9.38849	3.68888	0	0	0	0	0	1	0	7.28413	1.38629	3.63759	0
6.69703	3.61092	1	1.94591	1	1	0	1	0	10.5346	3.3322	4.18965	0
8.14873	3.61092	0	2.77259	1	0	0	1	0	6.51026	0	2.30259	0
9.32901	3.68888	0	3.2581	0	0	0	1	0	5.54518	0	2.48491	0
8.11672	3.73767	0	0	0	0	1	1	1	8.10531	3.21888	3.95124	0
6.8977	3.58352	1	2.3979	1	1	0	1	0	9.2616	3.29584	5.2575	0
7.48997	3.55535	1	1.94591	0	1	1	1	0	9.42011	2.3979	3.3673	0
9.38849	3.68888	0	3.2581	0	0	0	1	0	7.4313	1.38629	3.3673	0
8.2913	3.61092	1	3.09104	0	1	1	1	0	8.3816	4.68213	6.6796	0
8.47429	3.68888	0	1.09861	0	0	1	1	1	8.20467	2.19722	3.43399	0
6.68586	3.4012	1	3.4012	1	1	0	1	0	9.06716	1.94591	3.52636	0
9.27049	3.71357	0	1.38629	0	0	0	1	0	6.76619	1.79176	2.30259	0
8.17808	3.7612	0	2.19722	0	0	1	1	1	7.26543	2.07944	3.7612	0
6.79122	3.52636	1	2.70805	1	1	0	1	0	6.46925	0	0	0
6.56386	3.68888	0	4.60517	1	0	0	1	0	7.52941	1.38629	4.15888	0
7.73631	3.55535	1	3.09104	0	0	1	1	0	7.0184	2.48491	2.89037	0
8.29155	3.61092	0	0.693147	1	0	0	1	0	4.8828	0	2.30259	0
8.15766	3.58352	1	3.3673	0	1	1	1	0	9.73938	3.43399	4.91265	0
9.38849	3.68888	0	0	0	0	0	1	0	7.28413	1.38629	3.63759	0
8.14873	3.61092	0	2.77259	1	0	0	1	0	6.51026	0	2.30259	0
9.32901	3.68888	0	3.2581	0	0	0	1	0	5.54518	0	2.48491	0
8.11672	3.73767	0	0	0	0	1	1	1	8.10531	3.21888	3.95124	0
6.8977	3.58352	1	2.3979	1	1	0	1	0	9.26151	3.29584	5.2575	0
7.48997	3.55535	1	1.94591	0	1	1	1	0	9.42011	2.3979	3.3673	0
9.38849	3.68888	0	3.2581	0	0	0	1	0	7.4313	1.38629	3.3673	0
8.2913	3.61092	1	3.09104	0	1	1	1	0	8.3816	4.68213	6.6796	0
8.47429	3.68888	0	1.09861	0	0	1	1	1	8.20467	2.19722	3.43399	0
7.09838	3.52636	1	2.77259	1	0	0	1	1	8.1834	2.56495	4.06044	0
10.3126	3.80666	0	0.693147	0	0	0	1	0	7.50769	1.38629	3.4012	0
9.14953	3.68888	0	2.3979	0	0	0	1	0	8.98919	3.09104	4.75359	0
6.54965	3.61092	0	4.11087	1	0	0	1	1	10.0065	1.60944	3.21888	0
8.38913	3.49651	1	0	0	0	1	0	1	9.03943	2.83321	3.46574	0
7.21598	3.46574	1	3.2581	1	1	0	0	1	6.74524	1.09861	2.19722	0
7.77905	3.49651	1	3.04452	0	1	1	0	1	7.17702	1.38629	2.56495	0
6.59167	3.68888	0	2.30259	1	0	0	1	1	9.99118	1.60944	2.89037	0
6.37161	3.61092	0	1.60944	1	0	0	1	1	9.04322	3.68888	4.82028	0
7.58274	3.49651	1	1.60944	1	0	0	1	1	6.88244	1.79176	3.3322	0
8.28147	3.63759	0	3.29584	0	0	0	1	0	7.85825	1.09861	3.71357	0
7.20117	3.63759	0	2.94444	1	1	0	1	0	7.25134	1.60944	2.70805	0
9.58878	3.68888	0	1.09861	0	0	1	1	1	6.48616	1.60944	3.04452	0
6.79234	3.66356	1	4.17439	1	1	1	0	1	8.28071	1.60944	3.29584	0
7.74023	3.63759	1	4.33073	0	1	1	1	0	8.54111	3.09104	4.49981	0
8.26616	3.58352	1	0	0	1	1	1	0	9.00061	3.63759	5.02388	0
7.7003	3.55535	0	2.07944	1	0	0	1	0	7.77107	1.38629	3.2581	0
7.13728	3.63759	1	3.3673	1	0	0	1	1	9.35253	3.93183	5.826	0
8.05801	3.63759	0	0	1	1	0	1	0	7.80098	1.94591	3.4012	0
10.3123	3.58352	0	0.693147	0	0	0	1	0	9.34836	1.38629	2.77259	0
8.34569	3.55535	1	0	1	1	0	1	1	8.57206	2.3979	3.66356	0
8.11672	3.78419	0	1.60944	0	0	1	1	1	8.89508	2.30259	3.63759	0
9.08251	3.68888	0	0	0	0	0	1	0	6.68835	1.09861	3.17805	0
7.02198	3.63759	1	3.29584	1	1	0	0	1	7.1869	1.60944	2.19722	0
5.8522	3.46574	1	3.89182	1	1	1	0	1	10.4105	1.94591	3.2581	0
6.88857	3.63759	1	2.77259	1	1	0	1	0	6.37843	1.09861	1.79176	0
6.75577	3.66356	0	1.60944	1	0	0	1	0	6.47851	1.09861	2.19722	0
6.6958	3.55535	0	2.30259	1	0	0	1	0	8.43381	2.3979	3.46574	0
7.48997	3.61092	1	0.693147	1	1	0	1	0	7.19218	1.79176	2.3979	0
7.07072	3.46574	1	1.79176	1	1	0	1	1	6.59578	0	2.70805	0
9.62905	3.63759	0	2.63906	0	0	0	1	0	7.5369	1.60944	2.99573	0
7.05704	3.58352	1	3.21888	1	1	0	1	0	10.0337	2.48491	3.04452	0
9.36734	3.71357	0	1.09861	0	0	0	1	0	6.608	3.2581	4.18965	0
6.12905	3.61092	1	7.6009	0	1	1	0	1	9.00504	3.71357	4.29046	0
5.70044	3.52636	1	7.6009	1	0	0	1	0	9.89308	4.5326	5.68017	0
7.16935	3.63759	1	7.6009	0	1	1	0	1	9.51797	4.34381	4.70048	0
4.69135	3.3673	1	6.90776	0	1	1	0	1	8.00001	5.21494	5.2832	0
4.77912	3.61092	1	6.90776	0	1	1	0	1	10.5435	4.49981	4.46591	0
4.93447	3.4012	1	6.90776	0	1	0	0	1	10.0319	4.82831	5.7301	0
5.10595	3.4012	1	6.90776	0	1	1	0	1	8.16109	4.78749	4.83628	0
4.93447	3.46574	1	6.90776	1	1	1	0	1	8.39004	2.3979	3.04452	0
6.54965	3.43399	1	6.90776	1	1	0	1	0	7.91717	3.68888	5.97889	0
4.85981	3.52636	1	6.90776	0	1	1	0	1	7.4553	2.83321	3.52636	0
5.24175	3.8712	1	6.80239	0	1	1	0	1	7.29438	1.79176	3.21888	0
4.85981	3.46574	1	6.68461	0	1	1	0	1	6.95273	0	1.38629	0
8.25816	3.61092	1	6.68461	0	1	1	1	0	11.2775	4.57471	6.21661	0
6.19236	3.52636	1	6.55108	0	1	1	0	1	7.5725	2.56495	3.04452	0
5.59471	3.49651	1	6.55108	0	1	1	0	1	7.85127	1.79176	3.3322	0
7.16935	3.78419	1	6.55108	0	0	1	1	1	10.8077	3.82864	4.85203	0
5.2933	3.52636	1	6.55108	1	1	0	0	1	7.06647	1.94591	2.89037	0
5.85507	3.52636	1	6.39693	0	1	1	0	1	6.90875	2.3979	2.30259	0
5.24175	3.78419	1	6.39693	0	1	1	0	1	7.19369	2.19722	3.17805	0
5.18739	3.68888	1	6.39693	0	1	1	1	1	9.53525	4.51086	5.64545	0
5.55296	3.52636	1	6.39693	1	0	0	1	0	7.87816	3.66356	3.91202	0
5.69709	3.52636	1	6.39693	1	0	0	1	0	9.38622	3.52636	4.63473	0
7.16935	3.58352	1	6.39693	0	1	1	0	1	9.28136	3.85015	4.36945	0
4.69135	3.49651	1	6.21461	1	1	0	1	0	9.58011	3.13549	4.61512	0
5.70044	3.46574	1	6.21461	1	1	0	1	1	8.99838	2.89037	4.00733	0
8.25816	3.61092	1	6.21461	0	1	1	1	0	8.69182	2.70805	4.47734	0
6.21261	3.4012	1	6.21461	1	1	0	1	0	5.87212	2.99573	5.00395	0
5.70044	3.52636	1	6.21461	1	1	0	1	0	7.89618	3.29584	4.5326	0
6.54965	3.3673	1	6.21461	1	1	0	1	0	10.4372	5.37528	6.94505	0
5.93489	3.78419	1	6.21461	1	1	0	1	0	9.66218	4.52179	5.40717	0
5.98645	3.73767	1	6.21461	0	1	0	1	0	9.68813	3.61092	4.64439	0
5.0689	3.82864	1	5.99146	0	1	1	0	1	7.65207	1.79176	3.17805	0
6.21261	3.46574	1	5.99146	0	1	1	0	1	7.69348	2.56495	3.21888	0
5.51745	3.49651	1	5.99146	0	1	1	0	1	7.35756	1.79176	1.60944	0
5.98896	3.71357	1	5.99146	0	1	1	0	1	6.92756	1.94591	2.19722	0
5.55296	3.52636	1	5.70378	1	1	0	0	1	7.97763	1.94591	3.17805	0
4.85203	3.4012	1	5.70378	0	1	0	1	1	6.51619	3.8712	4.26268	0
8.83913	3.52636	1	5.70378	1	1	1	1	0	11.2534	5.14749	6.96508	0
5.1299	3.7612	1	5.70378	0	1	1	1	1	9.13626	4.64439	5.73657	0
7.16935	3.49651	1	5.70378	0	1	1	0	1	11.9701	4.47734	5.17048	0
7.54908	3.43399	1	5.70378	1	1	0	1	0	7.86173	2.63906	4.20469	0
4.99721	3.49651	1	5.29832	0	1	0	1	1	9.28303	6.18002	6.45205	0
5.45959	3.68888	1	5.29832	0	1	1	1	1	8.71457	3.80666	4.02535	0
8.48446	3.66356	1	5.29832	0	1	0	1	0	9.75806	1.09861	1.79176	0
5.3845	3.49651	1	5.29832	1	1	1	1	0	9.99834	3.97029	4.65396	0
6.27099	3.49651	1	5.29832	0	1	1	0	1	6.10032	1.09861	1.79176	0
5.47227	3.4012	1	5.29832	0	1	0	1	1	7.93952	4.58497	5.3799	0
6.80128	3.4012	1	5.29832	0	0	0	1	0	9.90424	5.27811	7.05445	0
6.64509	3.49651	1	5.29832	0	1	0	1	0	9.74426	2.83321	4.47734	0
5.12396	3.49651	1	5.29832	0	1	0	1	1	8.98331	6.05209	6.42811	0
4.68213	3.3673	1	5.29832	0	1	0	1	1	7.64012	5.42053	5.76519	0
4.93447	3.4012	1	5.29832	0	1	1	0	1	6.37332	3.3322	3.3673	0
5.96358	3.49651	0	5.29832	0	0	0	1	0	8.57168	3.13549	4.36945	0
4.85981	3.43399	1	5.29832	0	1	1	0	1	7.72533	3.8712	4.2485	0
5.1299	3.55535	1	5.29832	0	1	1	1	0	7.86711	3.3673	4.60517	0
5.00395	3.55535	1	5.29832	0	1	1	0	1	9.00981	3.73767	4.81218	0
4.85981	3.52636	1	5.29832	0	1	1	0	1	7.04141	2.77259	3.8712	0
5.18739	3.71357	1	4.60517	0	1	1	0	1	6.76041	1.94591	2.94444	0
4.36945	3.49651	1	4.60517	0	1	0	1	1	7.75018	2.30259	3.29584	0
7.20712	3.3322	1	4.60517	0	1	1	1	1	11.6983	4.98361	6.2106	0
5.82305	3.3673	1	4.60517	0	1	0	1	1	5.59842	2.07944	3.29584	0
5.85507	3.46574	1	4.60517	1	1	1	0	1	6.60123	0	1.09861	0
8.13124	3.52636	1	4.60517	1	0	0	1	1	7.69074	2.19722	4.17439	0
5.59471	3.71357	1	4.60517	0	1	1	0	1	7.17242	1.38629	2.48491	0
4.38203	3.55535	1	4.60517	0	0	0	1	1	8.10501	3.55535	3.55535	0
4.55598	3.52636	1	4.60517	1	1	0	1	1	6.22258	2.19722	1.38629	0
8.25816	3.61092	1	4.60517	0	1	1	1	0	11.1422	4.49981	6.07074	0
6.2106	3.3322	1	4.60517	0	1	0	1	0	8.68558	1.09861	2.77259	0
4.92725	3.4012	1	4.60517	0	1	0	1	1	4.64439	2.30259	2.99573	0
5.59471	3.68888	1	4.60517	0	1	0	1	0	6.2804	1.38629	3.43399	0
5.38907	3.46574	1	4.60517	1	1	0	1	0	5.89164	0.693147	0.693147	0
5.98896	3.52636	1	4.60517	0	1	0	1	1	11.3638	6.18826	7.03703	0
8.00603	3.52636	1	4.60517	1	1	1	1	0	10.2878	4.11087	6.04973	0
4.69135	3.4012	1	4.60517	0	1	1	0	1	5.19296	3.29584	3.3322	0
5.7301	3.4012	1	4.60517	0	1	0	1	1	6.95655	4.17439	4.78749	0
9.4492	3.55535	1	4.60517	1	1	1	1	0	10.3812	5.03695	6.09807	0
5.2933	3.21888	1	4.60517	0	1	0	1	0	8.83971	2.94444	2.94444	0
5.2933	3.4012	1	4.60517	0	1	1	0	1	5.19296	3.2581	3.4012	0
6.64509	3.66356	1	4.58497	0	1	1	1	0	8.09621	1.79176	3.29584	0
7.74023	3.55535	1	4.54329	0	1	1	1	0	6.98193	1.60944	3.21888	0
5.98896	3.71357	1	4.52179	0	1	1	0	1	7.34343	2.63906	3.04452	0
6.39526	3.49651	1	4.52179	1	1	0	1	1	5.51745	1.09861	4.18965	0
4.68213	3.49651	1	4.49981	0	1	0	1	1	8.60667	5.1985	5.63121	0
7.40184	3.09104	1	4.49981	1	1	1	1	0	7.6382	0.693147	1.38629	0
6.93537	3.7612	1	4.48864	1	1	0	1	0	8.51298	2.3979	3.09104	0
5.18739	3.46574	1	4.41884	0	1	1	1	1	7.18841	2.07944	2.56495	0
7.78281	3.46574	1	4.40672	0	1	0	0	1	6.08904	0.693147	3.55535	0
6.21261	3.4012	1	4.40672	0	1	1	1	1	7.21598	2.30259	3.85015	0
5.70044	3.52636	1	4.40672	1	0	0	1	0	7.32053	3.09104	4.12713	0
4.60517	2.99573	1	4.39445	0	1	0	1	0	3.09104	0	0	0
5.69709	3.52636	1	4.39445	1	0	0	1	0	6.98564	2.19722	3.2581	0
4.69135	3.3673	1	4.35671	0	1	1	0	1	3.98898	2.94444	2.99573	0
5.98896	3.3673	1	4.31749	0	0	0	1	1	5.97635	1.38629	2.63906	0
8.51699	3.46574	1	4.29046	0	1	0	1	1	8.54442	2.19722	2.99573	0
4.69135	3.49651	1	4.29046	1	1	0	1	0	8.59267	2.19722	3.09104	0
8.61957	3.52636	1	4.26268	1	1	1	1	0	7.81722	2.83321	4.8752	0
4.59512	3.4012	1	4.23411	0	1	1	0	1	5.22575	1.94591	1.94591	0
8.26899	3.55535	1	4.21951	1	1	1	1	0	10.5051	3.89182	4.85981	0
5.70044	3.46574	1	4.21951	1	1	1	0	1	6.04263	0.693147	0.693147	0
7.87816	3.3673	1	4.21951	0	1	0	1	1	8.58635	3.7612	4.5326	0
6.32615	3.49651	1	4.20469	0	1	1	0	1	7.64492	2.56495	2.30259	0
7.68708	3.29584	1	4.20469	1	0	0	1	0	3.85015	0	2.19722	0
5.24175	3.85015	1	4.15888	0	1	1	0	1	7.1333	1.60944	3.49651	0
8.69935	3.68888	1	4.15888	0	1	1	0	1	7.64348	0.693147	2.07944	0
5.98896	3.49651	1	4.14313	0	1	0	0	1	6.84375	2.70805	3.61092	0
4.92725	3.3673	1	4.12713	0	1	0	1	1	4.47734	2.19722	2.70805	0
7.16085	3.49651	1	4.12713	1	1	0	1	0	4.20469	0	2.48491	0
6.57786	3.73767	0	4.12713	0	0	0	1	1	5.55683	2.19722	3.29584	0
5.0626	3.4012	1	4.11087	0	1	0	1	1	5.01064	2.19722	2.19722	0
8.00603	3.58352	1	4.11087	0	1	0	1	0	7.65586	1.60944	2.70805	0
5.23644	3.49651	1	4.11087	0	1	0	1	1	6.92363	4.2485	4.54329	0
5.24175	3.4012	1	4.07754	0	1	1	0	1	4.43082	1.09861	1.38629	0
5.59099	3.4012	1	4.02535	0	1	0	1	1	4.00733	1.79176	2.56495	0
8.3185	3.43399	1	3.98898	0	1	0	1	1	5.69036	0.693147	3.13549	0
4.48864	3.52636	1	3.98898	0	1	1	0	1	8.81685	2.89037	2.56495	0
6.12905	3.58352	1	3.97029	0	1	1	0	1	8.36077	2.94444	3.71357	0
8.13124	3.52636	1	3.97029	1	0	0	1	1	9.02281	3.78419	5.0876	0
4.23411	3.58352	1	3.95124	0	1	1	0	1	4.90527	3.17805	3.68888	0
4.93447	3.55535	1	3.95124	0	1	0	0	1	6.88857	2.89037	4.12713	0
4.77068	3.61092	1	3.95124	0	1	0	0	1	3.3673	1.09861	0.693147	0
7.69576	3.52636	1	3.95124	0	1	1	1	1	5.82895	1.38629	1.60944	0
6.39526	3.46574	1	3.93183	0	1	1	0	1	3.8712	0	0	0
4.69135	3.3673	1	3.93183	0	1	1	0	1	5.92158	3.4012	3.52636	0
5.34233	3.58352	1	3.93183	0	1	1	0	1	6.56948	2.19722	3.66356	0
3.89182	3.71357	1	3.93183	1	1	0	1	0	7.85477	1.09861	2.94444	0
5.85507	3.55535	1	3.91202	0	1	1	0	1	6.8977	0.693147	2.07944	0
5.45959	3.21888	1	3.89182	0	0	1	1	1	6.84907	1.60944	0.693147	0
5.93489	3.80666	1	3.8712	1	1	0	1	0	8.54481	3.21888	3.80666	0
4.48864	3.63759	1	3.8712	0	1	0	1	0	7.1293	5.26269	5.71703	0
4.36945	3.66356	1	3.8712	1	0	1	1	1	7.33824	0	1.09861	0
6.39526	3.3322	1	3.85015	1	1	0	1	0	8.53444	3.09104	4.83628	0
4.59512	3.46574	1	3.80666	1	1	0	1	0	5.6204	0.693147	1.09861	0
8.83928	3.55535	1	3.78419	1	1	1	1	0	8.4231	2.30259	3.80666	0
6.45834	3.66356	1	3.78419	1	1	0	1	0	7.72356	1.94591	2.94444	0
5.63121	3.46574	1	3.78419	1	1	0	1	0	6.01859	0	0.693147	0
4.58497	3.3673	1	3.7612	0	1	0	1	1	4.77068	3.21888	3.3673	0
5.1299	3.49651	0	3.73767	0	1	0	1	1	6.69703	1.38629	2.89037	0
5.00395	3.3322	1	3.73767	1	1	0	1	0	3.89182	0	0	0
6.54965	3.52636	1	3.71357	0	1	1	0	1	6.64639	0.693147	0.693147	0
7.16935	3.66356	1	3.71357	0	1	1	1	0	7.21156	2.30259	3.29584	0
5.0689	3.49651	1	3.71357	1	0	0	1	1	6.55251	2.19722	2.07944	0
7.16935	3.46574	1	3.68888	0	1	1	1	1	7.02997	2.94444	2.99573	0
5.47227	3.4012	1	3.68888	0	1	0	1	1	5.69709	2.56495	3.43399	0
7.84336	3.63759	1	3.66356	0	0	1	1	1	10.824	5.19296	5.2575	0
7.54327	3.78419	1	3.66356	0	1	1	0	1	6.86276	1.09861	1.60944	0
5.34233	3.46574	1	3.63759	0	0	1	1	1	5.80513	0	1.38629	0
5.12396	3.3673	1	3.63759	0	1	0	1	1	7.28001	4.27667	4.77912	0
7.16085	3.49651	1	3.63759	1	1	0	1	0	3.63759	0.693147	2.19722	0
4.69135	3.46574	0	3.61092	0	0	0	1	1	8.91301	3.4012	5.23111	0
5.63479	2.89037	1	3.61092	1	1	0	1	0	7.14756	0	0.693147	0
4.23411	3.66356	1	3.61092	1	1	0	1	0	7.26473	3.13549	3.68888	0
4.77912	3.55535	0	3.58352	0	1	0	1	1	6.69084	1.79176	3.21888	0
6.51915	3.55535	1	3.58352	0	1	0	1	1	9.81553	4.07754	5.42935	0
6.39526	3.4012	1	3.58352	0	0	0	1	0	6.46614	1.09861	4.64439	0
6.94505	3.58352	1	3.55535	0	1	0	1	1	9.99392	4.26268	5.74939	0
7.2428	3.55535	1	3.55535	0	1	0	1	1	10.7697	4.83628	6.58893	0
8.61232	3.61092	1	3.55535	0	1	1	1	0	7.05359	0	1.94591	0
4.68213	3.4012	1	3.52636	0	1	0	1	1	3.58352	1.94591	2.30259	0
6.10702	3.61092	0	3.52636	0	1	1	1	0	5.03044	1.09861	2.19722	0
7.74023	3.58352	1	3.49651	0	1	0	1	0	8.58261	3.04452	4.21951	0
7.6004	3.46574	1	3.49651	1	1	1	0	1	6.13556	0	0	0
8.03883	3.55535	0	3.49651	1	1	0	1	0	6.70319	1.09861	3.17805	0
6.54965	3.3673	1	3.49651	1	1	0	1	0	7.12367	1.94591	3.4012	0
7.74023	3.4012	1	3.46574	1	1	1	1	0	7.27932	0.693147	3.43399	0
6.39359	3.43399	1	3.46574	0	1	0	1	1	8.17527	2.83321	3.3673	0
8.36025	3.63759	1	3.46574	0	1	1	1	1	11.1728	7.30182	7.47986	0
5.98896	3.52636	1	3.46574	1	0	0	1	0	6.89972	1.94591	3.17805	0
7.4313	3.58352	1	3.43399	1	0	0	1	0	2.77259	0.693147	1.79176	0
6.83411	3.55535	1	3.4012	0	1	1	0	1	4.80402	0	0.693147	0
8.10137	3.46574	1	3.4012	0	0	1	0	1	6.00881	0.693147	1.09861	0
7.74457	3.3673	1	3.4012	0	1	0	1	1	6.56808	2.07944	2.83321	0
6.61874	3.61092	1	3.3673	1	0	1	1	1	7.11964	0.693147	0	0
5.0689	3.46574	0	3.3673	1	1	0	1	0	4.12713	1.09861	0	0
7.79934	3.52636	1	3.3673	1	1	1	1	0	7.56786	2.70805	4.86753	0
6.28972	3.52636	1	3.3322	0	1	1	1	1	6.32077	1.60944	2.83321	0
8.00603	3.43399	1	3.3322	0	1	0	1	1	9.99214	3.04452	4.36945	0
5.37064	3.66356	1	3.29584	1	0	1	1	1	6.74524	0.693147	0	0
5.1299	3.52636	0	3.21888	0	1	0	1	1	9.18871	3.04452	4.7185	0
8.00603	3.43399	1	3.21888	1	1	1	1	0	7.23273	1.79176	3.29584	0
4.59512	3.46574	1	3.21888	1	0	0	1	1	7.40306	2.3979	2.3979	0
4.68213	3.49651	1	3.21888	1	0	0	1	0	5.33272	0.693147	1.60944	0
4.69135	3.52636	1	3.21888	1	0	0	1	0	6.44731	1.79176	4.7185	0
7.99598	3.55535	0	3.21888	1	1	0	1	0	4.68213	0.693147	2.07944	0
7.54908	3.66356	1	3.17805	1	0	1	1	1	7.90765	0.693147	1.60944	0
5.51745	3.46574	1	3.17805	1	1	0	1	0	8.53601	1.60944	1.94591	0
7.31255	3.58352	1	3.13549	1	1	1	1	0	9.43316	1.60944	2.89037	0
5.93754	3.52636	1	3.13549	1	1	0	1	0	7.8536	0	2.48491	0
6.1506	3.55535	0	3.13549	0	0	0	1	0	6.18621	1.09861	0.693147	0
5.00395	3.55535	1	3.13549	1	0	0	1	0	6.33683	1.09861	0	0
7.16085	3.55535	1	3.13549	1	0	0	1	0	3.17805	1.09861	1.79176	0
8.83928	3.63759	1	3.13549	0	1	1	1	0	8.45935	1.38629	1.79176	0
7.4378	3.43399	1	3.13549	1	0	0	1	0	4.94876	0.693147	2.63906	0
7.16935	3.73767	1	3.09104	0	1	0	0	1	8.14294	2.77259	3.3322	0
6.80128	3.52636	1	3.09104	1	0	0	1	0	7.20341	1.79176	3.46574	0
4.85981	3.58352	0	3.09104	0	1	0	1	1	3.52636	0	0	0
8.26565	3.46574	1	3.09104	1	0	0	1	0	4.91265	0.693147	2.94444	0
8.38913	3.3673	1	3.04452	1	1	1	0	1	6.25575	1.09861	1.38629	0
5.24175	3.46574	1	3.04452	0	1	1	0	1	10.3244	2.89037	2.83321	0
4.93447	3.55535	1	3.04452	1	1	1	0	1	7.06732	1.38629	1.79176	0
5.98896	3.4012	1	3.04452	0	1	0	1	1	6.96224	1.94591	3.21888	0
5.59471	3.43399	1	3.04452	1	1	0	1	0	6.90975	2.07944	1.38629	0
8.58448	3.55535	1	2.99573	1	1	1	1	0	8.16792	0.693147	3.13549	0
3.66356	3.61092	1	2.99573	1	1	0	1	0	6.79347	0.693147	0.693147	0
5.66296	3.4012	1	2.99573	0	1	0	1	1	5.42053	2.83321	3.17805	0
5.18178	3.4012	1	2.99573	0	1	0	1	1	6.74052	3.91202	4.33073	0
8.56598	3.61092	1	2.94444	0	1	0	1	0	9.27716	1.94591	3.58352	0
7.90064	3.52636	1	2.94444	0	1	1	1	0	4.78749	0	1.09861	0
7.6004	3.49651	1	2.94444	1	0	0	1	0	5.97635	1.09861	2.70805	0
4.59512	3.58352	1	2.94444	1	1	0	1	0	4.56435	0	0	0
4.93447	3.61092	1	2.89037	1	1	1	0	1	8.30746	2.48491	2.56495	0
9.10487	3.52636	1	2.89037	0	1	0	1	0	8.20029	2.07944	1.94591	0
7.90064	3.52636	1	2.89037	0	1	0	1	1	9.76589	3.85015	5.54126	0
6.90675	3.52636	1	2.89037	1	0	0	1	0	7.29166	1.79176	2.63906	0
4.68213	3.3673	1	2.89037	0	1	0	1	1	2.30259	0	1.09861	0
5.79606	3.7612	1	2.89037	0	1	0	1	0	4.98361	1.09861	2.30259	0
5.0626	3.4012	1	2.83321	0	1	0	1	1	4.21951	1.79176	2.30259	0
6.19236	3.46574	1	2.83321	0	1	0	0	1	6.29895	2.70805	2.48491	0
6.19236	3.66356	1	2.83321	0	1	1	0	1	4.89035	0	0.693147	0
5.18739	3.55535	1	2.83321	0	1	0	1	0	5.45532	0.693147	1.38629	0
6.0845	3.3673	1	2.83321	0	1	0	1	0	2.83321	0.693147	1.60944	0
5.28827	3.4012	1	2.77259	0	1	0	1	1	5.64897	3.04452	3.71357	0
5.43372	3.49651	1	6.55108	0	1	0	1	1	11.7166	5.37064	6.77079	0
7.78281	3.58352	1	6.68461	0	1	0	1	1	11.3473	5.34711	7.27656	0
7.31255	3.66356	1	6.55108	1	1	1	0	1	8.39998	3.21888	3.73767	0
7.16935	3.66356	1	6.90776	0	1	1	0	1	9.24889	1.94591	3.52636	0
7.54908	3.61092	1	6.90776	1	1	1	0	1	8.9803	2.77259	4.04305	0
4.15888	3.58352	1	6.90776	1	1	1	0	1	7.48773	2.07944	2.94444	0
7.43721	3.66356	1	6.39693	0	1	1	0	1	11.1312	5.19296	6.02102	0
7.31255	3.63759	1	4.60517	1	1	1	0	1	8.53582	3.49651	4.2485	0
5.55683	3.58352	1	3.7612	1	1	1	0	1	8.17723	2.3979	2.63906	0
7.65397	3.58352	0	4.60517	0	0	0	1	0	9.36066	4.14313	5.826	0
8.07028	3.61092	1	6.21461	0	1	1	0	1	10.3645	3.21888	4.35671	0
6.12905	3.61092	1	5.99146	1	1	1	0	1	7.72312	1.79176	2.3979	0
7.54908	3.63759	1	4.60517	1	1	1	0	1	8.63941	2.83321	3.93183	0
7.64922	3.61092	1	5.70378	0	1	1	0	1	10.7674	4.45435	5.40268	0
6.90675	3.61092	1	3.3673	1	1	1	0	1	7.36645	1.60944	2.3979	0
7.78239	3.66356	1	5.99146	0	1	1	0	1	10.7068	2.99573	4.63473	0
6.0845	3.55535	1	3.58352	1	1	1	0	1	8.11582	2.19722	3.13549	0
6.54965	3.63759	1	4.60517	1	1	1	0	1	7.78364	2.77259	4.02535	0
5.70044	3.61092	1	5.70378	1	1	1	0	1	8.41671	0.693147	2.07944	0
5.70044	3.61092	1	4.60517	1	1	0	0	1	7.74975	2.70805	3.21888	0
8.11642	3.71357	0	4.04305	0	0	0	1	0	8.0183	2.63906	4.21951	0
5.85507	3.61092	1	6.90776	1	1	1	0	1	8.22094	2.48491	3.52636	0
5.93754	3.61092	1	4.11087	1	1	1	0	1	7.19594	2.3979	3.85015	0
4.93447	3.66356	1	4.60517	1	1	1	0	1	7.07496	0.693147	1.79176	0
6.80128	3.66356	1	5.29832	1	1	1	0	1	7.4055	1.94591	0	0
6.96508	3.52636	1	5.29832	0	1	0	1	1	9.72215	3.7612	4.94876	0
7.50053	3.61092	0	4.60517	0	0	0	1	0	8.05833	2.07944	4.18965	0
5.63121	3.61092	1	4.60517	1	1	1	0	1	6.41999	1.94591	1.79176	0
5.22036	3.63759	1	4.48864	1	1	1	0	1	6.36819	1.60944	1.38629	0
7.6004	3.58352	1	4.60517	0	1	0	1	1	10.0067	3.89182	5.89164	0
7.31854	3.68888	0	2.99573	0	0	0	1	0	7.27031	3.13549	4.62497	0
4.43082	3.63759	1	5.99146	1	1	1	0	1	6.77992	2.70805	2.48491	0
6.54965	3.61092	1	4.58497	1	1	1	0	1	7.48717	3.04452	3.89182	0
7.34472	3.7612	1	4.60517	0	1	0	1	1	8.52556	2.70805	4.21951	0
7.86288	3.66356	0	2.70805	0	0	0	1	0	6.73459	1.60944	3.09104	0
7.00216	3.71357	1	2.63906	1	1	1	0	1	6.97354	1.09861	2.48491	0
7.16935	3.66356	1	4.60517	1	1	1	0	1	6.92166	1.79176	2.83321	0
5.70044	3.61092	1	5.29832	1	1	1	0	1	7.52726	3.2581	3.80666	0
5.51745	3.61092	1	4.60517	0	1	0	1	1	8.60649	4.18965	5.3799	0
6.34388	3.61092	1	2.83321	1	1	1	0	1	6.95273	1.09861	2.19722	0
7.16935	3.63759	1	3.68888	1	1	1	0	1	7.17549	1.60944	2.3979	0
5.51745	3.61092	1	3.63759	1	1	1	0	1	7.26822	1.09861	2.30259	0
5.85507	3.58352	1	3.95124	1	1	1	0	1	6.56808	2.07944	0	0
8.11343	3.49651	1	3.13549	0	0	1	1	1	7.09506	0.693147	2.89037	0
6.37843	3.55535	1	2.77259	1	1	1	0	1	6.3081	1.09861	1.09861	0
7.78239	3.71357	0	1.38629	0	1	0	0	1	8.75668	0.693147	1.79176	0
6.46925	3.68888	1	4.57471	0	1	1	0	1	6.72623	0.693147	2.94444	0
7.37086	3.58352	0	3.91202	0	0	0	1	0	7.30047	3.04452	4.12713	0
7.71824	3.7612	1	2.07944	0	0	1	1	1	7.0067	0	2.19722	0
7.40732	3.7612	1	2.94444	0	1	0	0	1	7.87436	3.2581	3.43399	0
7.7178	3.73767	1	3.91202	0	1	1	0	1	7.90286	2.94444	3.13549	0
7.0639	3.55535	1	2.77259	0	1	1	0	1	7.92769	2.07944	2.94444	0
7.57507	3.68888	1	1.38629	0	1	1	0	1	8.75873	3.43399	4.11087	0
6.54965	3.58352	1	4.60517	1	1	0	0	1	7.13569	1.94591	2.99573	0
4.85203	4.20469	0	3.04452	0	0	0	1	0	8.30028	5.20401	6.2186	0
7.26473	3.61092	1	1.79176	0	1	1	0	1	8.79103	2.83321	3.63759	0
4.77912	3.82864	1	7.6009	0	1	0	0	1	9.49454	4.61512	5.01728	0
7.4495	3.61092	1	2.89037	0	1	1	0	1	8.73424	3.55535	3.97029	0
4.77912	3.82864	1	7.6009	0	1	0	0	1	9.49454	4.61512	5.01728	0
7.4495	3.61092	1	2.89037	0	1	1	0	1	8.73424	3.55535	3.97029	0
5.00395	3.66356	1	4.11087	0	1	0	0	1	7.3473	1.38629	2.07944	0
6.39526	3.52636	1	4.60517	0	1	1	0	1	7.82164	2.56495	2.83321	0
6.39526	3.52636	1	4.60517	1	1	0	0	1	6.87936	1.94591	3.49651	0
5.22036	3.55535	1	5.70378	1	1	1	0	1	6.9344	0.693147	1.60944	0
5.85507	3.7612	1	3.80666	0	1	1	0	1	6.11589	0	1.60944	0
5.38907	3.61092	1	4.04305	1	1	0	0	1	5.65599	0	0	0
5.18178	3.63759	1	4.58497	0	1	1	0	1	6.60123	0	1.94591	0
6.90675	3.66356	1	3.3673	1	1	1	0	1	6.19032	1.09861	2.94444	0
7.50604	3.66356	0	2.83321	0	0	0	1	0	6.17794	2.19722	3.66356	0
6.80128	3.49651	1	0	0	1	1	0	1	10.7352	4.33073	4.17439	0
6.68336	3.66356	1	2.63906	0	1	0	0	1	6.16752	0	1.09861	0
6.90675	3.61092	1	5.70378	1	1	1	0	1	6.96602	1.94591	2.89037	0
5.65948	3.61092	1	4.04305	0	1	0	0	1	6.40523	0.693147	1.79176	0
6.37673	3.46574	1	2.99573	0	1	1	0	1	6.03787	1.09861	1.09861	0
7.32581	3.55535	1	3.43399	0	1	1	0	1	7.25418	2.07944	2.56495	0
6.3081	3.58352	1	4.40672	1	1	1	0	1	6.73934	1.79176	2.07944	0
6.70686	3.63759	0	4.59512	0	0	0	1	0	7.58934	2.89037	4.41884	0
6.90675	3.61092	1	3.58352	1	1	1	0	1	5.63479	0	0	0
5.88332	3.49651	1	4.34381	0	1	1	0	1	8.82085	3.2581	4.51086	0
7.38026	3.73767	1	1.38629	0	1	0	0	1	6.12905	0	0	0
8.11642	3.71357	0	3.8712	0	0	0	1	0	7.77022	2.07944	3.46574	0
6.65801	3.80666	1	2.99573	0	1	1	0	1	5.54126	0.693147	1.94591	0
6.3081	3.58352	1	4.2485	1	1	1	0	1	5.79606	0	2.19722	0
5.1299	3.66356	1	4.60517	1	1	1	0	1	5.02388	0	0.693147	0
7.65397	3.58352	0	2.89037	0	0	0	1	0	8.44827	3.17805	4.54329	0
6.54965	3.55535	1	0.693147	0	1	0	0	1	8.03268	2.56495	2.70805	0
5.66643	3.66356	1	4.04305	1	1	0	0	1	5.19296	0.693147	1.38629	0
7.64444	3.73767	1	1.60944	0	1	1	0	1	5.50939	1.09861	0	0
5.76519	3.52636	0	2.89037	0	0	0	1	0	8.87375	2.56495	4.49981	0
5.70044	3.63759	1	1.79176	0	1	0	0	1	6.12687	0.693147	1.79176	0
6.06146	3.52636	1	3.61092	0	1	1	0	1	7.16472	2.3979	3.04452	0
6.37843	3.63759	1	2.70805	1	1	1	0	1	6.04501	1.09861	0.693147	0
7.24351	3.66356	1	3.78419	1	1	1	0	1	5.40717	1.60944	1.79176	0
7.00125	3.55535	1	5.29832	0	1	1	0	1	8.47366	3.46574	3.17805	0
8.26848	3.61092	1	3.55535	0	0	0	1	1	7.50714	1.94591	3.8712	0
7.00216	3.61092	0	4.43082	0	0	0	1	0	6.61338	1.38629	3.7612	0
8.54656	3.68888	1	2.07944	0	0	1	1	1	6.02102	1.38629	2.19722	0
7.04578	3.52636	0	0	0	1	0	0	1	6.12687	0.693147	1.09861	0
7.16935	3.68888	1	2.63906	0	1	0	0	1	6.27099	0	0.693147	0
7.49499	3.63759	1	2.56495	1	1	1	0	1	5.81114	0	1.94591	0
7.61481	3.58352	1	1.94591	1	1	1	0	1	6.24028	0.693147	1.60944	0
7.79934	3.61092	1	2.19722	0	0	1	1	1	7.20786	0.693147	2.07944	0
6.90675	3.49651	1	4.54329	0	1	0	0	1	5.49306	0	1.79176	0
7.0639	3.55535	0	1.38629	1	0	0	1	0	7.8694	2.19722	3.63759	0
7.51152	3.58352	0	2.89037	0	0	0	1	0	7.44425	1.09861	3.3673	0
7.61481	3.58352	1	1.94591	1	1	1	0	1	6.24028	0.693147	1.60944	0
7.79934	3.61092	1	2.19722	0	0	1	1	1	7.20786	0.693147	2.07944	0
6.90675	3.49651	1	4.54329	0	1	0	0	1	5.49306	0	1.79176	0
7.51152	3.58352	0	2.89037	0	0	0	1	0	7.44425	1.09861	3.3673	0
6.86589	3.49651	1	2.56495	0	1	1	0	1	8.75715	2.77259	3.52636	0
5.59471	3.55535	1	4.09434	0	1	1	0	1	9.84618	3.13549	4.2485	0
7.08924	3.58352	1	4.60517	1	1	1	0	1	6.0845	0.693147	1.38629	0
7.93702	3.58352	1	1.94591	1	0	1	1	1	8.58392	2.48491	2.94444	0
5.59471	3.43399	1	4.06044	0	1	0	1	1	8.24039	2.83321	3.80666	0
7.64922	3.58352	0	0	0	1	0	0	1	7.55433	0.693147	1.60944	0
7.00216	3.55535	0	1.09861	0	0	0	1	0	6.38519	1.38629	2.07944	0
6.68211	3.61092	1	0	1	1	0	0	1	7.85049	0.693147	1.79176	0
7.46049	3.61092	1	2.19722	0	1	1	0	1	6.72263	0	2.07944	0
6.54965	3.55535	0	0	0	0	0	1	0	6.11147	1.09861	2.89037	0
6.44254	3.73767	0	2.3979	1	0	0	1	1	8.44462	2.3979	4.00733	0
9.599	3.71357	1	2.48491	0	1	0	1	1	6.41836	0.693147	1.09861	0
6.34212	3.66356	1	3.73767	0	1	0	0	1	5.50939	1.09861	2.07944	0
7.08924	3.63759	1	3.43399	0	0	1	1	1	6.35089	0	0	0
6.61874	3.58352	1	2.56495	1	1	1	0	1	6.05678	1.09861	2.56495	0
5.23644	3.61092	1	2.70805	1	1	0	0	1	7.30317	1.79176	1.60944	0
8.71588	3.63759	1	1.60944	1	1	1	0	1	4.29046	0	1.09861	0
7.00216	3.68888	1	1.09861	0	1	1	0	1	9.09695	3.2581	3.2581	0
6.27099	3.63759	1	2.94444	0	1	0	1	1	6.05912	0	1.38629	0
6.90675	3.58352	1	1.94591	1	1	1	0	1	5.0689	0.693147	0	0
6.64509	3.52636	1	3.71357	0	1	1	0	1	5.85507	0	1.60944	0
6.54965	3.55535	1	4.48864	0	1	0	0	1	5.58725	0	0.693147	0
7.37086	3.58352	0	1.38629	0	0	0	1	0	6.72982	2.07944	3.17805	0
7.6004	3.73767	0	0	0	1	0	0	1	7.27448	2.07944	2.3979	0
6.6958	3.55535	0	2.3979	0	0	0	1	0	7.29709	2.77259	4.12713	0
5.38907	3.49651	1	0	0	1	0	0	1	8.98969	2.07944	2.48491	0
6.632	3.63759	0	4.60517	1	1	0	1	1	7.86519	0	1.38629	0
6.32436	3.80666	0	1.38629	0	0	0	1	1	8.90014	2.94444	4.43082	0
4.58497	3.73767	0	2.63906	1	1	0	1	1	7.13966	1.79176	1.94591	0
7.71824	3.7612	1	0.693147	0	0	1	1	1	7.25347	0.693147	2.3979	0
7.37713	3.3673	1	4.60517	0	1	1	0	1	6.39359	0.693147	2.07944	0
7.04578	3.61092	1	4.60517	1	0	1	1	1	7.83755	1.38629	2.07944	0
5.98896	3.52636	1	2.77259	0	1	0	1	1	6.14419	1.09861	1.09861	0
7.24351	3.63759	1	6.21461	1	1	1	0	1	6.39024	1.38629	2.07944	0
5.2933	3.49651	1	8.29405	0	1	0	1	1	11.5809	6.60935	6.94986	0
6.06146	3.49651	1	8.00637	0	1	1	1	1	7.72709	2.99573	3.8712	0
4.93447	3.55535	1	7.6009	0	1	1	1	1	7.55066	4.59512	4.7362	0
5.0689	3.58352	1	7.6009	0	1	1	1	1	9.82612	4.02535	4.68213	0
5.98896	3.58352	1	6.90776	0	1	0	1	1	11.5359	5.76832	6.49072	0
5.73334	3.55535	1	6.90776	0	1	1	1	1	10.1024	5.10595	5.42935	0
4.48864	3.61092	1	6.39693	0	1	0	1	1	8.53385	4.07754	4.70048	0
5.96358	3.61092	1	6.39693	0	1	0	1	1	9.68881	4.70048	5.26269	0
4.59512	3.49651	1	6.21461	0	1	1	1	1	7.09672	1.09861	1.09861	0
5.73334	3.52636	1	6.21461	0	1	1	1	1	7.37275	2.70805	3.13549	0
5.24175	3.52636	1	5.99146	0	1	1	1	1	6.23245	2.3979	2.3979	0
5.04343	3.63759	1	5.99146	0	1	1	1	1	9.63188	4.07754	4.52179	0
5.2933	3.55535	1	5.70378	0	1	0	1	1	8.33375	2.94444	3.98898	0
4.89035	3.58352	1	5.70378	0	1	0	1	1	8.78386	6.86693	7.24423	0
5.55683	3.49651	1	5.70378	0	1	1	1	1	8.32093	3.63759	3.95124	0
4.48864	3.58352	1	5.29832	0	1	0	1	1	9.56198	7.07918	7.47534	0
4.77912	3.49651	1	4.60517	0	1	1	1	1	8.98281	3.13549	3.29584	0
4.59512	3.49651	1	4.60517	0	1	1	1	1	6.65415	1.94591	2.63906	0
5.55296	3.46574	1	4.60517	0	1	1	1	1	4.72739	2.3979	2.3979	0
6.47543	3.58352	1	4.60517	0	1	1	1	1	8.28904	3.3673	4.14313	0
5.38907	3.49651	1	4.60517	0	1	1	1	1	5.69036	0.693147	1.60944	0
5.826	3.43399	1	4.60517	0	1	1	1	1	8.09407	3.09104	4.00733	0
6.10702	3.46574	1	4.60517	0	1	1	1	1	8.61396	3.63759	3.95124	0
5.12396	3.55535	1	4.60517	0	1	0	1	1	4.48864	1.79176	3.04452	0
5.826	3.43399	1	4.60517	0	1	1	1	1	6.19848	1.38629	1.79176	0
8.41139	3.46574	1	4.54329	0	0	1	1	1	9.48759	5.71043	6.76157	0
5.00395	3.3673	1	4.46591	0	1	1	1	1	5.79301	2.3979	1.79176	0
5.826	3.43399	1	4.43082	0	1	1	1	1	8.06338	2.83321	2.89037	0
4.85981	3.43399	1	4.36945	0	1	1	1	1	8.11731	3.3673	3.71357	0
5.79606	3.43399	1	4.35671	0	1	1	1	1	7.11151	2.77259	2.63906	0
5.18178	3.3673	1	4.27667	0	1	0	1	1	5.02388	2.89037	3.58352	0
4.77912	3.49651	1	4.27667	0	1	0	1	1	7.07412	1.79176	1.79176	0
7.81964	3.49651	1	4.23411	0	0	1	1	1	6.35784	2.56495	3.97029	0
5.55683	3.49651	1	4.14313	0	1	1	1	1	5.38907	0	1.09861	0
5.73334	3.55535	1	4.11087	0	1	1	1	1	6.53379	1.79176	1.94591	0
5.40717	3.52636	1	3.91202	1	1	0	1	1	7.40245	1.38629	1.79176	0
5.51745	3.46574	1	3.85015	0	1	1	1	1	4.91265	0.693147	1.60944	0
6.23245	3.52636	1	3.85015	0	1	0	1	1	4.66344	0	1.38629	0
5.79606	3.49651	1	3.71357	0	1	1	1	1	6.04501	0	0.693147	0
6.19236	3.55535	1	3.66356	0	1	1	1	1	9.64349	3.21888	4.14313	0
5.51745	3.49651	1	3.58352	0	1	1	1	1	8.56998	2.30259	2.89037	0
7.31322	3.4012	1	3.46574	0	1	1	1	1	5.78996	0	1.38629	0
5.9108	3.52636	1	3.46574	0	0	1	1	1	5.53339	0.693147	1.60944	0
4.91265	3.63759	1	3.3673	0	1	1	1	1	6.35957	0.693147	1.60944	0
6.10702	3.46574	1	3.29584	0	1	0	1	1	5.69036	0	0	0
4.48864	3.3673	1	3.2581	0	0	0	1	1	6.82979	2.07944	1.38629	0
5.51343	3.55535	1	3.2581	0	1	0	1	1	2.99573	1.60944	2.30259	0
6.3613	3.58352	1	3.21888	0	1	1	1	1	6.54247	1.09861	1.60944	0
6.6695	3.43399	1	3.21888	0	1	0	1	1	7.46451	1.38629	1.60944	0
5.826	3.46574	1	3.21888	0	1	1	1	1	6.12249	2.30259	2.63906	0
5.88332	3.49651	1	3.13549	0	1	0	1	1	6.24804	1.38629	1.09861	0
5.93754	3.52636	1	2.99573	0	1	1	1	1	8.12089	3.29584	4.47734	0
6.64509	3.58352	1	2.89037	0	1	1	1	1	10.0643	1.94591	3.52636	0
4.92725	3.55535	1	2.83321	0	1	1	1	1	4.43082	1.09861	0	0
8.71588	3.46574	1	2.77259	0	0	1	1	1	6.01372	0.693147	2.56495	0
7.10497	3.52636	1	2.70805	0	0	1	1	1	7.12689	1.60944	3.13549	0
5.47646	3.46574	1	2.63906	0	1	0	1	1	6.24222	0.693147	1.60944	0
6.0845	3.52636	1	2.48491	0	1	1	1	1	8.48094	2.3979	3.09104	0
5.57973	3.58352	1	2.3979	0	1	1	1	1	7.43189	1.60944	1.60944	0
5.01064	3.43399	1	8.00637	1	1	0	1	1	9.68315	6.09131	6.65929	0
4.69135	3.43399	1	7.6009	0	1	1	1	1	8.07993	4.21951	3.55535	0
6.19236	3.4012	1	6.90776	0	1	0	1	1	7.38647	2.19722	4.09434	0
5.70044	3.46574	1	6.90776	0	1	1	1	1	7.7424	4.52179	4.59512	0
3.66356	3.52636	1	6.90776	0	1	1	1	1	7.45645	1.79176	3.13549	0
4.12713	3.49651	1	6.90776	0	1	1	1	1	8.18897	2.3979	3.09104	0
5.85507	3.46574	1	6.90776	0	1	1	1	1	8.04943	2.48491	3.66356	0
6.21261	3.46574	1	6.90776	0	1	1	1	1	7.66856	1.79176	4.09434	0
7.00216	3.61092	1	6.90776	0	1	1	1	1	7.59337	1.94591	3.04452	0
6.90675	3.46574	1	6.90776	0	1	1	1	1	9.42714	4.82831	6.34036	0
5.96101	3.49651	1	6.55108	0	1	1	1	1	6.77765	0	2.48491	0
5.28827	3.63759	1	6.55108	0	1	1	1	1	7.94165	2.3979	2.19722	0
4.48864	3.63759	1	6.39693	0	1	1	1	1	7.88796	4.41884	3.82864	0
4.93447	3.4012	1	6.39693	0	1	0	1	1	5.743	3.55535	4.27667	0
6.68211	3.52636	1	6.39693	0	1	0	1	1	8.94285	4.30407	5.9108	0
5.24175	3.55535	1	6.21461	0	1	1	1	1	8.69651	3.68281	4.58114	0
4.85981	3.4012	1	6.21461	0	1	1	1	1	7.0193	4.11087	4.04305	0
4.23411	3.49651	1	6.21461	0	1	0	1	1	9.58795	7.95156	7.94909	0
5.63121	3.58352	1	5.99146	0	1	1	1	1	9.96336	5.63121	4.92725	0
5.56068	3.49651	1	5.99146	0	1	1	1	1	7.35308	3.68281	4.58114	0
5.76519	3.52636	1	5.99146	0	1	1	1	1	7.57507	2.30259	3.04452	0
4.31749	3.58352	1	5.70378	0	1	1	0	1	5.73334	2.30259	2.30259	0
4.77912	3.46574	1	5.70378	0	1	0	1	1	7.52672	5.31812	5.62402	0
6.90675	3.66356	1	5.70378	0	1	1	1	1	8.08733	2.89037	3.49651	0
5.55296	3.43399	1	5.70378	0	1	1	1	1	6.41182	2.07944	2.94444	0
6.80128	3.46574	1	5.70378	0	1	1	1	1	6.98193	1.60944	3.2581	0
5.93754	3.63759	1	5.70378	0	1	1	1	1	7.27101	2.48491	2.83321	0
4.48864	3.63759	1	5.29832	0	1	1	1	1	6.51619	2.07944	2.19722	0
4.74493	3.43399	0	5.29832	0	1	0	1	1	6.04501	2.30259	2.30259	0
8.18841	3.58352	1	5.29832	0	1	1	1	1	7.08255	3.63759	5.56452	0
5.1299	3.55535	1	5.29832	0	1	0	1	1	8.59785	3.2581	4.85203	0
5.07517	3.46574	1	5.29832	0	1	1	1	1	7.14913	4.44265	4.38203	0
4.72739	3.43399	0	5.29832	0	1	0	1	1	5.60947	1.60944	2.56495	0
3.98898	3.46574	1	5.29832	1	0	1	1	1	6.16752	1.94591	2.48491	0
6.3613	3.52636	1	5.29832	0	1	1	1	1	7.76004	2.94444	2.89037	0
7.91899	3.55535	1	5.29832	0	1	1	1	1	7.98002	2.94444	4.17439	0
5.0689	3.4012	1	5.29832	0	1	0	1	1	7.979	5.22575	5.66643	0
5.66643	3.4012	1	5.29832	0	1	0	1	1	7.02376	3.71357	4.33073	0
5.19296	3.43399	0	5.29832	0	1	0	1	1	5.35186	2.07944	1.94591	0
5.66643	3.46574	1	5.29832	0	1	0	1	1	7.77065	4.82028	5.50533	0
5.47646	3.4012	1	5.29832	0	1	0	1	1	7.75448	6.07535	6.42162	0
4.85981	3.46574	1	5.29832	0	1	0	1	1	7.45066	5.17048	5.32301	0
5.24175	3.46574	1	5.29832	0	1	1	1	1	4.89035	3.68281	4.58114	0
6.54965	3.46574	1	5.29832	0	1	1	1	1	6.10032	0	2.07944	0
5.70044	3.58352	1	4.60517	0	1	1	1	1	6.73815	1.38629	2.19722	0
5.76519	3.61092	1	4.60517	0	1	1	1	1	7.42893	2.48491	2.77259	0
4.69135	3.3673	1	4.60517	0	1	1	1	1	4.97673	1.38629	0	0
5.2933	3.63759	1	4.60517	0	1	1	1	1	8.43207	3.52636	3.43399	0
5.47646	3.46574	1	4.60517	0	1	0	1	1	6.83841	4.58497	5.15906	0
5.3845	3.3673	1	4.60517	0	1	0	1	1	4.96981	2.30259	2.83321	0
5.03695	3.46574	0	4.60517	0	1	0	1	1	5.64897	1.09861	2.63906	0
5.07517	3.46574	1	4.60517	0	1	1	1	1	5.0626	2.83321	2.77259	0
5.3845	3.46574	1	4.60517	0	1	0	1	1	6.47851	4.29046	4.91998	0
5.34233	3.78419	1	4.60517	0	1	1	1	1	6.95081	2.70805	2.30259	0
5.1299	3.46574	1	4.60517	0	1	0	1	1	6.6995	4.77912	5.03695	0
7.75791	3.58352	1	4.60517	0	1	0	1	1	8.2255	2.94444	4.09434	0
8.43359	3.61092	1	4.60517	0	1	1	1	1	6.22654	0	1.38629	0
7.77486	3.58352	1	4.60517	0	1	0	1	1	6.92363	1.09861	2.70805	0
3.89182	3.4012	1	4.60517	1	0	1	1	1	5.68358	1.09861	2.19722	0
7.93702	3.4012	1	4.60517	1	1	1	1	1	7.5251	3.09104	4.36945	0
5.70044	3.46574	1	4.60517	0	1	1	1	1	6.20254	3.82864	3.85015	0
6.0845	3.43399	1	4.60517	0	1	1	1	1	5.92693	3.68281	4.58114	0
7.00216	3.55535	1	4.60517	0	1	1	1	1	6.83948	0.693147	2.30259	0
5.98896	3.55535	1	4.60517	0	1	1	1	1	6.06611	0	1.09861	0
5.38907	3.46574	1	4.60517	0	1	1	1	1	4.81218	2.99573	3.09104	0
4.93447	3.46574	1	4.60517	0	1	0	1	1	5.0876	2.30259	3.55535	0
4.69135	3.43399	1	4.60517	0	1	1	1	1	4.44265	3.68281	4.58114	0
4.93447	3.4012	1	4.60517	0	1	0	1	1	5.85507	3.58352	4.09434	0
4.29046	3.43399	0	4.60517	0	1	0	1	1	4.65396	0	1.60944	0
5.43372	3.66356	1	4.60517	0	1	1	1	1	8.25114	3.17805	3.49651	0
5.70044	3.46574	1	4.60517	0	1	0	1	1	6.47697	4.51086	4.93447	0
5.66643	3.46574	1	4.60517	1	1	0	1	1	8.77725	2.77259	2.83321	0
5.15906	3.46574	1	4.60517	0	1	0	1	1	4.58497	2.83321	3.17805	0
5.93754	3.63759	1	4.59512	0	1	1	1	1	5.96615	1.38629	0.693147	0
6.39526	3.52636	1	4.58497	1	1	1	1	1	7.52833	1.38629	2.30259	0
6.54965	3.46574	1	4.5326	1	1	0	1	1	5.39816	0	1.38629	0
4.99721	3.52636	1	4.51086	0	1	1	1	1	6.87213	1.38629	2.07944	0
6.90675	3.46574	1	4.51086	1	1	1	1	1	5.6204	3.68281	4.58114	0
5.35186	3.46574	0	4.47734	0	1	0	1	1	4.55388	0	1.09861	0
5.38907	3.4012	1	4.47734	0	0	0	1	1	7.95578	6.50129	6.65028	0
4.62497	3.58352	1	4.46591	0	1	1	1	1	5.66296	3.68281	4.58114	0
7.49499	3.43399	1	4.43082	0	1	1	1	1	4.06044	3.68281	4.58114	0
4.85981	3.46574	1	4.41884	0	1	1	1	1	3.71357	2.94444	3.04452	0
5.70044	3.46574	1	4.39445	1	1	1	1	1	7.09091	3.68281	4.58114	0
7.49499	3.49651	1	4.36945	0	1	1	1	1	7.4668	2.99573	4.80402	0
4.48864	3.4012	1	4.33073	0	1	1	1	1	9.94913	5.52943	5.35659	0
4.48864	3.49651	1	4.31749	1	1	0	1	1	6.18208	0.693147	1.38629	0
5.79606	3.43399	1	4.31749	0	1	0	1	1	6.3315	0.693147	2.56495	0
5.59471	3.63759	1	4.30407	1	1	1	1	1	7.47193	0.693147	0.693147	0
4.62497	3.58352	1	4.26268	0	1	1	1	1	5.0876	3.68281	4.58114	0
6.06146	3.55535	1	4.2485	0	1	1	1	1	3.89182	3.68281	4.58114	0
5.18178	3.46574	1	4.23411	0	1	1	1	1	4.46591	2.89037	2.94444	0
5.28827	3.73767	1	4.21951	0	1	1	1	1	7.38212	1.94591	1.38629	0
6.3613	3.52636	1	4.20469	0	1	1	1	1	6.0845	3.68281	4.58114	0
4.59512	3.46574	1	4.20469	0	1	0	1	1	6.58479	4.84419	5.03695	0
8.18841	3.46574	1	4.17439	0	1	1	1	1	5.15329	3.68281	4.58114	0
5.51745	3.49651	1	4.15888	0	1	1	1	1	7.62608	4.96284	3.80666	0
5.47646	3.49651	0	4.15888	0	1	1	1	1	9.3722	2.83321	3.78419	0
7.37713	3.46574	1	4.14313	0	1	1	1	1	7.34666	2.48491	3.61092	0
6.54965	3.52636	1	4.11087	0	1	1	1	1	6.30445	1.38629	1.60944	0
6.39526	3.58352	1	4.09434	0	1	1	1	1	8.29305	3.78419	3.61092	0
8.43359	3.58352	1	4.07754	0	1	1	1	1	5.98141	1.94591	4.00733	0
7.58782	3.58352	1	4.07754	0	1	0	1	1	6.44889	1.09861	2.07944	0
5.66643	3.46574	1	4.04305	0	1	0	1	1	4.46591	2.48491	2.99573	0
4.93447	3.4012	1	4.04305	0	1	0	1	1	3.52636	1.38629	2.56495	0
7.16935	3.46574	1	4.02535	1	1	1	1	1	6.71174	0.693147	2.07944	0
5.43372	3.63759	1	4.02535	0	1	1	1	1	6.6174	1.94591	1.09861	0
7.4378	3.46574	1	4.02535	1	1	0	1	1	6.36819	1.38629	1.79176	0
7.54908	3.49651	1	4.00733	0	1	1	1	1	5.31812	0	2.89037	0
7.37713	3.68888	1	3.98898	0	1	1	1	1	5.76205	3.68281	4.58114	0
6.37843	3.66356	0	3.97029	0	0	0	1	1	4.79579	0.693147	1.60944	0
4.68213	3.52636	1	3.97029	1	0	0	1	1	6.36303	3.2581	4.60517	0
4.49981	3.46574	0	3.97029	0	1	0	1	1	3.7612	1.09861	0	0
3.58074	3.58352	1	3.97029	0	1	0	1	1	4.27667	1.09861	2.56495	0
6.10702	3.80666	1	3.95124	0	1	1	1	1	6.14633	1.09861	1.79176	0
5.0689	3.71357	1	3.95124	0	1	1	1	1	4.39445	0	0.693147	0
5.63121	3.63759	1	3.91202	0	1	1	1	1	7.67879	3.29584	2.48491	0
5.88332	3.29584	1	3.91202	0	1	0	1	1	6.82329	1.60944	2.94444	0
6.72143	3.55535	1	3.89182	0	1	1	1	1	6.23832	0	2.3979	0
5.2933	3.55535	1	3.89182	0	1	1	1	1	5.05625	0	0.693147	0
4.91998	3.46574	0	3.89182	0	1	0	1	1	3.52636	0.693147	0.693147	0
6.80128	3.61092	1	3.8712	0	1	1	1	1	6.63332	3.68281	4.58114	0
5.38907	3.4012	1	3.85015	0	1	1	1	1	4.09434	0	0	0
7.6004	3.46574	1	3.85015	1	1	1	1	1	6.50429	0.693147	2.3979	0
5.3845	3.4012	1	3.85015	0	1	0	1	1	3.52636	1.09861	2.07944	0
6.54965	3.58352	1	3.80666	0	1	1	1	1	7.80466	2.19722	3.21888	0
5.70044	3.55535	1	3.7612	0	1	1	1	1	7.09008	1.94591	1.94591	0
3.91002	3.58352	1	3.73767	0	1	0	1	1	4.65396	2.30259	2.48491	0
3.25424	3.58352	1	3.68888	0	1	0	1	1	4.54329	1.79176	2.19722	0
